# Supplementary material for: (Dimethyl sulfoxide-κO)[2-({(ethyl­sulfan­yl)[2-(2-oxidobenzyl­idene-κO)hydrazin­yl­idene-κN 2]meth­yl}­imino­meth­yl)­phenol­ato-κO]dioxidouranium(VI)
Source: Acta Crystallogr Sect E Struct Rep Online. 2012 Feb 4;68(Pt 3):m244–5. doi: 10.1107/S1600536812003789 (PMC3297215; doi:10.1107/S1600536812003789)
Supplement: Supplementary file 1 [file e-68-0m244-sup1.cif]

##############################################################################
#                                                                            #
# This CIF contains the data in a paper accepted for publication in          #
# Acta Crystallographica Section E. It conforms to the requirements of       #
# Notes for Authors for Acta Crystallographica Section E, and has been       #
# peer reviewed under the auspices of the IUCr Commission on Journals.       #
#                                                                            #
# Full details of the Crystallographic Information File format               #
# are given in the paper "The Crystallographic Information File (CIF):       #
# a New Standard Archive File for Crystallography" by S. R. Hall, F. H.      #
# Allen and I. D. Brown [Acta Cryst. (1991), A47, 655-685].                  #
#                                                                            #
# The current version of the core CIF dictionary is obtainable from          #
# ftp://ftp.iucr.org/pub/cif_core.dic.                                       #
#                                                                            #
# Software is freely available for graphical display of the structure(s)     #
# in this CIF. For information consult the CIF software page                 #
# http://www.iucr.org/resources/cif/software.                                #
#                                                                            #
# This file may be used for bona fide research purposes within the           #
# scientific community so long as proper attribution is given to the journal # 
# article from which it was obtained.                                        #
#                                                                            #
##############################################################################
data_global
_audit_creation_method     SHELXL-97
_journal_date_recd_electronic     2012-01-24
_journal_date_accepted     2012-01-28
_journal_name_full     'Acta Crystallographica, Section E'
_journal_year     2012
_journal_volume     68
_journal_issue      3
_journal_page_first     m244
_journal_page_last     m245
_journal_paper_category     QM
_journal_paper_doi     10.1107/S1600536812003789
_journal_coeditor_code     HB6614
_publ_contact_author_name     ' Edward RT Tiekink '
_publ_contact_author_address
;
Department of Chemistry, University of Malaya,
50603 Kuala Lumpur, Malaysia
;
_publ_contact_author_email
;
edward.tiekink@gmail.com
;
_publ_contact_author_fax     ' +60 3 7967 4193 '
_publ_contact_author_phone     ' +60 3 7967 6775 '
_publ_section_title
;\
(Dimethyl
sulfoxide-\k<i>O</i>)[2-({(ethylsulfanyl)[2-(2-oxidobenzylidene-\k<i>O</i>)\
hydrazinylidene-\k<i>N</i>^2^]methyl}iminomethyl)phenolato-\k<i>O</i>]\
dioxidouranium(VI)
;
loop_
    _publ_author_name
    _publ_author_footnote
    _publ_author_address
    ' Reza Takjoo '
;
Additional correspondence author, e-mail: rezatakjoo@yahoo.com.
;
;
Department of Chemistry, School of Sciences, Ferdowsi University of Mashhad,
91775-1436 Mashhad, Iran
;
    'Ng, Seik Weng' .
;
Department of Chemistry, University of Malaya,
50603 Kuala Lumpur, Malaysia
and
Chemistry Department, Faculty of Science, King Abdulaziz University,
PO Box 80203 Jeddah, Saudi Arabia
;
    'Tiekink, Edward R. T.' .
;
Department of Chemistry, University of Malaya,
50603 Kuala Lumpur, Malaysia
;
data_I
_audit_creation_method     SHELXL-97
_chemical_name_systematic
;
(Dimethyl
sulfoxide-\k<i>O</i>)[2-({(ethylsulfanyl)[2-(2-oxidobenzylidene-
\k<i>O<\i>)hydrazinylidene-\k<i>N</i>^2^]methyl}iminomethyl)phenolato-
\k<i>O</i>]dioxidouranium(VI)
;
_chemical_name_common     ?
_chemical_formula_moiety     'C19 H21 N3 O5 S2 U'
_chemical_formula_sum     'C19 H21 N3 O5 S2 U'
_chemical_formula_iupac     '[U (C17 H15 N3 O2 S) O2 (C2 H6 O S)]'
_chemical_formula_weight     673.54
_chemical_melting_point     ?
_symmetry_cell_setting     monoclinic
_symmetry_space_group_name_H-M     'P 21/n'
_symmetry_space_group_name_Hall     '-P 2yn'
loop_
    _symmetry_equiv_pos_as_xyz
    'x, y, z'
    '-x+1/2, y+1/2, -z+1/2'
    '-x, -y, -z'
    'x-1/2, -y-1/2, z-1/2'
_cell_length_a     11.6988(3)
_cell_length_b     15.4972(3)
_cell_length_c     12.2246(3)
_cell_angle_alpha     90.00
_cell_angle_beta     105.714(3)
_cell_angle_gamma     90.00
_cell_volume     2133.47(9)
_cell_formula_units_Z     4
_cell_measurement_reflns_used     8576
_cell_measurement_theta_min     2.23
_cell_measurement_theta_max     27.50
_cell_measurement_temperature     100(2)
_exptl_crystal_description     prism
_exptl_crystal_colour     red
_exptl_crystal_size_max     0.18
_exptl_crystal_size_mid     0.12
_exptl_crystal_size_min     0.10
_exptl_crystal_density_diffrn     2.097
_exptl_crystal_density_meas     ?
_exptl_crystal_density_method     'not measured'
_exptl_crystal_F_000     1280
_exptl_absorpt_coefficient_mu     7.840
_exptl_absorpt_correction_type     multi-scan
_exptl_absorpt_process_details     '(CrysAlis PRO; Agilent, 2010)'
_exptl_absorpt_correction_T_min     0.3327
_exptl_absorpt_correction_T_max     0.5078
_exptl_special_details
;
;
_diffrn_ambient_temperature     100(2)
_diffrn_radiation_type     MoK\a
_diffrn_radiation_wavelength     0.71073
_diffrn_radiation_source     'SuperNova (Mo) X-ray Source'
_diffrn_radiation_monochromator     Mirror
_diffrn_measurement_device_type
                  'Agilent SuperNova Dual diffractometer with an Atlas detector'
_diffrn_measurement_method     '\w scan'
_diffrn_detector_area_resol_mean     10.4041
_diffrn_reflns_number     19265
_diffrn_reflns_av_R_equivalents     0.0436
_diffrn_reflns_av_sigmaI/netI     0.0434
_diffrn_reflns_theta_min     2.51
_diffrn_reflns_theta_max     27.56
_diffrn_reflns_theta_full     27.56
_diffrn_measured_fraction_theta_max     0.999
_diffrn_measured_fraction_theta_full     0.999
_diffrn_reflns_limit_h_min     -14
_diffrn_reflns_limit_h_max     15
_diffrn_reflns_limit_k_min     -20
_diffrn_reflns_limit_k_max     20
_diffrn_reflns_limit_l_min     -15
_diffrn_reflns_limit_l_max     11
_diffrn_standards_number     0
_diffrn_standards_interval_count     0
_diffrn_standards_interval_time     0
_diffrn_standards_decay_%     0
_reflns_number_total     4927
_reflns_number_gt     4237
_reflns_threshold_expression     I>2\s(I)
_refine_ls_structure_factor_coef     Fsqd
_refine_ls_matrix_type     full
_refine_ls_R_factor_all     0.0386
_refine_ls_R_factor_gt     0.0295
_refine_ls_wR_factor_gt     0.0592
_refine_ls_wR_factor_ref     0.0633
_refine_ls_goodness_of_fit_ref     1.010
_refine_ls_restrained_S_all     1.013
_refine_ls_number_reflns     4927
_refine_ls_number_parameters     281
_refine_ls_number_restraints     3
_refine_ls_hydrogen_treatment     constr
_refine_ls_weighting_scheme     calc
_refine_ls_weighting_details
         'calc w=1/[\s^2^(Fo^2^)+(0.0243P)^2^+4.2587P] where P=(Fo^2^+2Fc^2^)/3'
_atom_sites_solution_hydrogens     geom
_atom_sites_solution_primary     direct
_atom_sites_solution_secondary     difmap
_refine_ls_shift/su_max     0.001
_refine_ls_shift/su_mean     0.001
_refine_diff_density_max     0.977
_refine_diff_density_min     -1.516
_refine_ls_extinction_method     none
_refine_ls_extinction_coef     ?
loop_
    _atom_type_symbol
    _atom_type_description
    _atom_type_scat_dispersion_real
    _atom_type_scat_dispersion_imag
    _atom_type_scat_source
    'C' 'C' 0.0033 0.0016
                         'International Tables Vol C Tables 4.2.6.8 and 6.1.1.4'
    'H' 'H' 0.0000 0.0000
                         'International Tables Vol C Tables 4.2.6.8 and 6.1.1.4'
    'N' 'N' 0.0061 0.0033
                         'International Tables Vol C Tables 4.2.6.8 and 6.1.1.4'
    'O' 'O' 0.0106 0.0060
                         'International Tables Vol C Tables 4.2.6.8 and 6.1.1.4'
    'S' 'S' 0.1246 0.1234
                         'International Tables Vol C Tables 4.2.6.8 and 6.1.1.4'
    'U' 'U' -9.6767 9.6646
                         'International Tables Vol C Tables 4.2.6.8 and 6.1.1.4'
_computing_data_collection     'CrysAlis PRO (Agilent, 2010)'
_computing_cell_refinement     'CrysAlis PRO (Agilent, 2010)'
_computing_data_reduction     'CrysAlis PRO (Agilent, 2010)'
_computing_structure_solution     'SHELXS97 (Sheldrick, 2008)'
_computing_structure_refinement     'SHELXL97 (Sheldrick, 2008)'
_computing_molecular_graphics
;
ORTEP-3 (Farrugia, 1997) and DIAMOND (Brandenburg, 2006)
;
_computing_publication_material     'publCIF (Westrip, 2010)'
loop_
    _atom_site_type_symbol
    _atom_site_label
    _atom_site_fract_x
    _atom_site_fract_y
    _atom_site_fract_z
    _atom_site_U_iso_or_equiv
    _atom_site_adp_type
    _atom_site_calc_flag
    _atom_site_refinement_flags
    _atom_site_occupancy
    _atom_site_symmetry_multiplicity
    _atom_site_disorder_assembly
    _atom_site_disorder_group
    U U 0.364161(13) 0.640410(10) 0.689855(13) 0.01292(6) Uani d . 1 1 A .
    S S1 0.15547(15) 0.46851(11) 0.34195(14) 0.0341(5) Uani d PD 0.828(3) 1 A 1
    S S1' 0.0795(7) 0.3967(5) 0.5070(7) 0.034 Uiso d PD 0.172(3) 1 A 2
    S S2 0.58169(11) 0.77489(8) 0.88184(11) 0.0260(3) Uani d . 1 1 . .
    O O1 0.4057(3) 0.72624(19) 0.5554(3) 0.0171(7) Uani d . 1 1 . .
    O O2 0.3653(3) 0.5871(2) 0.8599(3) 0.0257(8) Uani d . 1 1 . .
    O O3 0.2236(3) 0.69271(19) 0.6677(3) 0.0169(7) Uani d . 1 1 . .
    O O4 0.5046(2) 0.58833(18) 0.7065(3) 0.0168(7) Uani d . 1 1 . .
    O O5 0.4562(3) 0.7596(2) 0.8050(3) 0.0220(7) Uani d . 1 1 . .
    N N1 0.3115(3) 0.5629(2) 0.4990(3) 0.0145(8) Uani d . 1 1 . .
    N N2 0.1805(3) 0.4702(2) 0.5585(3) 0.0211(9) Uani d P 0.828(3) 1 A 1
    C C8' 0.1805(3) 0.4702(2) 0.5585(3) 0.0211(9) Uani d PD 0.172 1 A 2
    N N3 0.2299(3) 0.5040(2) 0.6674(3) 0.0150(8) Uani d . 1 1 . .
    C C1 0.4713(4) 0.7110(3) 0.4855(4) 0.0140(9) Uani d . 1 1 A .
    C C2 0.5515(4) 0.7744(3) 0.4682(4) 0.0194(10) Uani d . 1 1 . .
    H H2 0.5603 0.8270 0.5096 0.023 Uiso calc R 1 1 . .
    C C3 0.6170(4) 0.7605(3) 0.3915(4) 0.0204(10) Uani d . 1 1 . .
    H H3 0.6708 0.8036 0.3812 0.025 Uiso calc R 1 1 . .
    C C4 0.6058(4) 0.6841(3) 0.3285(4) 0.0195(10) Uani d . 1 1 . .
    H H4 0.6517 0.6756 0.2761 0.023 Uiso calc R 1 1 . .
    C C5 0.5290(4) 0.6222(3) 0.3427(4) 0.0194(10) Uani d . 1 1 A .
    H H5 0.5202 0.5709 0.2986 0.023 Uiso calc R 1 1 . .
    C C6 0.4613(4) 0.6331(3) 0.4226(4) 0.0157(9) Uani d . 1 1 . .
    C C7 0.3764(4) 0.5671(3) 0.4269(4) 0.0148(9) Uani d . 1 1 A .
    H H7 0.3662 0.5222 0.3721 0.018 Uiso calc R 1 1 . .
    N N2' 0.2226(4) 0.4984(3) 0.4777(4) 0.0225(10) Uani d P 0.172(3) 1 A 2
    C C8 0.2226(4) 0.4984(3) 0.4777(4) 0.0225(10) Uani d PD 0.828(3) 1 A 1
    C C9 0.0485(5) 0.3874(4) 0.3578(6) 0.0248(15) Uani d PD 0.828(3) 1 A 1
    H H9A 0.0055 0.4093 0.4116 0.030 Uiso calc PR 0.828(3) 1 A 1
    H H9B -0.0105 0.3790 0.2834 0.030 Uiso calc PR 0.828(3) 1 A 1
    C C9' 0.097(3) 0.3909(19) 0.3636(16) 0.025 Uiso d PD 0.172(3) 1 A 2
    H H9'A 0.0164 0.3980 0.3113 0.030 Uiso calc PR 0.172(3) 1 A 2
    H H9'B 0.1427 0.4426 0.3538 0.030 Uiso calc PR 0.172(3) 1 A 2
    C C10 0.1023(6) 0.3020(5) 0.3993(6) 0.0410(18) Uani d PD 0.828(3) 1 A 1
    H H10A 0.0395 0.2618 0.4051 0.061 Uiso calc PR 0.828(3) 1 A 1
    H H10B 0.1588 0.3091 0.4742 0.061 Uiso calc PR 0.828(3) 1 A 1
    H H10C 0.1437 0.2791 0.3458 0.061 Uiso calc PR 0.828(3) 1 A 1
    C C10' 0.152(3) 0.3162(19) 0.320(3) 0.041 Uiso d PD 0.172(3) 1 A 2
    H H10D 0.1517 0.3270 0.2410 0.061 Uiso calc PR 0.172(3) 1 A 2
    H H10E 0.1065 0.2637 0.3240 0.061 Uiso calc PR 0.172(3) 1 A 2
    H H10F 0.2339 0.3088 0.3665 0.061 Uiso calc PR 0.172(3) 1 A 2
    C C11 0.1832(4) 0.4694(3) 0.7413(4) 0.0167(9) Uani d . 1 1 A .
    H H11 0.1265 0.4251 0.7142 0.020 Uiso calc R 1 1 . .
    C C12 0.2075(4) 0.4904(3) 0.8601(4) 0.0183(10) Uani d . 1 1 . .
    C C13 0.1371(4) 0.4507(3) 0.9225(4) 0.0241(11) Uani d . 1 1 A .
    H H13 0.0770 0.4111 0.8856 0.029 Uiso calc R 1 1 . .
    C C14 0.1538(4) 0.4683(4) 1.0362(4) 0.0290(12) Uani d . 1 1 . .
    H H14 0.1043 0.4424 1.0770 0.035 Uiso calc R 1 1 A .
    C C15 0.2443(5) 0.5245(3) 1.0904(4) 0.0274(11) Uani d . 1 1 A .
    H H15 0.2567 0.5363 1.1690 0.033 Uiso calc R 1 1 . .
    C C16 0.3160(4) 0.5633(3) 1.0326(4) 0.0247(11) Uani d . 1 1 . .
    H H16 0.3781 0.6004 1.0720 0.030 Uiso calc R 1 1 A .
    C C17 0.2984(4) 0.5486(3) 0.9154(4) 0.0185(10) Uani d . 1 1 A .
    C C18 0.6216(5) 0.6806(3) 0.9658(4) 0.0290(12) Uani d . 1 1 . .
    H H18A 0.5758 0.6778 1.0219 0.044 Uiso calc R 1 1 . .
    H H18B 0.7066 0.6824 1.0050 0.044 Uiso calc R 1 1 . .
    H H18C 0.6046 0.6296 0.9168 0.044 Uiso calc R 1 1 . .
    C C19 0.6776(5) 0.7611(5) 0.7925(5) 0.0467(16) Uani d . 1 1 . .
    H H19A 0.6667 0.8091 0.7384 0.070 Uiso calc R 1 1 . .
    H H19B 0.6589 0.7066 0.7508 0.070 Uiso calc R 1 1 . .
    H H19C 0.7603 0.7599 0.8390 0.070 Uiso calc R 1 1 . .
loop_
    _atom_site_aniso_label
    _atom_site_aniso_U_11
    _atom_site_aniso_U_22
    _atom_site_aniso_U_33
    _atom_site_aniso_U_12
    _atom_site_aniso_U_13
    _atom_site_aniso_U_23
    U 0.01231(9) 0.01200(8) 0.01301(9) -0.00072(6) 0.00096(6) -0.00015(7)
    S1 0.0401(10) 0.0365(9) 0.0277(9) -0.0149(8) 0.0128(8) -0.0043(8)
    S2 0.0302(7) 0.0166(6) 0.0228(6) -0.0051(5) -0.0073(5) -0.0024(5)
    O1 0.0220(16) 0.0111(14) 0.0189(16) -0.0001(12) 0.0067(14) 0.0000(13)
    O2 0.0299(18) 0.0282(18) 0.0153(16) -0.0136(15) -0.0002(15) 0.0032(15)
    O3 0.0139(15) 0.0169(15) 0.0200(16) 0.0015(13) 0.0043(13) 0.0003(14)
    O4 0.0142(15) 0.0110(14) 0.0210(16) -0.0005(12) -0.0025(13) -0.0033(13)
    O5 0.0246(17) 0.0159(16) 0.0203(17) 0.0008(13) -0.0027(15) -0.0029(14)
    N1 0.0130(17) 0.0141(18) 0.0143(18) -0.0002(14) 0.0000(15) 0.0009(16)
    N2 0.024(2) 0.021(2) 0.015(2) -0.0050(17) -0.0008(18) -0.0024(18)
    C8' 0.024(2) 0.021(2) 0.015(2) -0.0050(17) -0.0008(18) -0.0024(18)
    N3 0.0130(17) 0.0159(18) 0.0138(18) -0.0002(15) 0.0001(15) 0.0008(16)
    C1 0.0110(19) 0.015(2) 0.014(2) 0.0033(17) -0.0005(18) 0.0018(18)
    C2 0.024(2) 0.014(2) 0.020(2) -0.0011(18) 0.006(2) 0.0013(19)
    C3 0.021(2) 0.015(2) 0.026(3) -0.0033(18) 0.008(2) 0.005(2)
    C4 0.020(2) 0.021(2) 0.019(2) 0.0057(19) 0.010(2) 0.004(2)
    C5 0.020(2) 0.018(2) 0.022(2) 0.0042(18) 0.010(2) 0.003(2)
    C6 0.016(2) 0.014(2) 0.015(2) 0.0026(17) 0.0004(18) 0.0012(18)
    C7 0.017(2) 0.013(2) 0.012(2) -0.0002(17) 0.0006(18) -0.0017(18)
    N2' 0.021(2) 0.018(2) 0.022(2) -0.0031(19) -0.007(2) 0.003(2)
    C8 0.021(2) 0.018(2) 0.022(2) -0.0031(19) -0.007(2) 0.003(2)
    C9 0.013(3) 0.026(3) 0.033(4) -0.008(3) 0.000(3) -0.005(3)
    C10 0.035(4) 0.046(4) 0.041(4) -0.009(3) 0.008(3) -0.001(4)
    C11 0.012(2) 0.015(2) 0.020(2) -0.0007(17) -0.0003(19) 0.0026(19)
    C12 0.017(2) 0.019(2) 0.017(2) 0.0047(18) 0.0018(19) 0.004(2)
    C13 0.020(2) 0.028(3) 0.024(3) 0.001(2) 0.004(2) 0.002(2)
    C14 0.025(3) 0.041(3) 0.024(3) 0.001(2) 0.012(2) 0.009(2)
    C15 0.037(3) 0.030(3) 0.017(2) 0.013(2) 0.009(2) 0.003(2)
    C16 0.033(3) 0.021(2) 0.015(2) 0.001(2) -0.002(2) 0.001(2)
    C17 0.024(2) 0.012(2) 0.017(2) 0.0016(18) 0.001(2) 0.0013(19)
    C18 0.032(3) 0.019(2) 0.026(3) 0.002(2) -0.009(2) 0.000(2)
    C19 0.034(3) 0.066(4) 0.036(3) -0.020(3) 0.004(3) -0.007(3)
loop_
    _geom_bond_atom_site_label_1
    _geom_bond_atom_site_label_2
    _geom_bond_site_symmetry_2
    _geom_bond_distance
    _geom_bond_publ_flag
    U O1 . 2.267(3) y
    U O2 . 2.233(3) y
    U O3 . 1.787(3) y
    U O4 . 1.792(3) y
    U O5 . 2.395(3) y
    U N1 . 2.547(4) y
    U N3 . 2.603(4) y
    S1 C9 . 1.821(6) ?
    S1' C9' . 1.819(12) ?
    S2 O5 . 1.532(3) ?
    S2 C18 . 1.773(5) ?
    S2 C19 . 1.779(6) ?
    O1 C1 . 1.316(5) ?
    O2 C17 . 1.310(6) ?
    N1 C7 . 1.312(5) ?
    N1 N2' . 1.415(5) ?
    N2 N3 . 1.402(5) ?
    N3 C11 . 1.292(6) ?
    C1 C2 . 1.414(6) ?
    C1 C6 . 1.419(6) ?
    C2 C3 . 1.379(6) ?
    C2 H2 . 0.9500 ?
    C3 C4 . 1.398(6) ?
    C3 H3 . 0.9500 ?
    C4 C5 . 1.358(6) ?
    C4 H4 . 0.9500 ?
    C5 C6 . 1.425(6) ?
    C5 H5 . 0.9500 ?
    C6 C7 . 1.437(6) ?
    C7 H7 . 0.9500 ?
    C9 C10 . 1.494(9) ?
    C9 H9A . 0.9900 ?
    C9 H9B . 0.9900 ?
    C9' C10' . 1.493(13) ?
    C9' H9'A . 0.9900 ?
    C9' H9'B . 0.9900 ?
    C10 H10A . 0.9800 ?
    C10 H10B . 0.9800 ?
    C10 H10C . 0.9800 ?
    C10' H10D . 0.9800 ?
    C10' H10E . 0.9800 ?
    C10' H10F . 0.9800 ?
    C11 C12 . 1.440(6) ?
    C11 H11 . 0.9500 ?
    C12 C13 . 1.407(7) ?
    C12 C17 . 1.419(6) ?
    C13 C14 . 1.377(7) ?
    C13 H13 . 0.9500 ?
    C14 C15 . 1.393(7) ?
    C14 H14 . 0.9500 ?
    C15 C16 . 1.373(7) ?
    C15 H15 . 0.9500 ?
    C16 C17 . 1.409(6) ?
    C16 H16 . 0.9500 ?
    C18 H18A . 0.9800 ?
    C18 H18B . 0.9800 ?
    C18 H18C . 0.9800 ?
    C19 H19A . 0.9800 ?
    C19 H19B . 0.9800 ?
    C19 H19C . 0.9800 ?
loop_
    _geom_angle_atom_site_label_1
    _geom_angle_atom_site_label_2
    _geom_angle_atom_site_label_3
    _geom_angle_site_symmetry_1
    _geom_angle_site_symmetry_3
    _geom_angle
    _geom_angle_publ_flag
    O3 U O4 . . 177.84(14) ?
    O3 U O2 . . 94.71(13) ?
    O4 U O2 . . 87.36(13) ?
    O3 U O1 . . 89.60(12) ?
    O4 U O1 . . 88.65(12) ?
    O2 U O1 . . 160.62(11) ?
    O3 U O5 . . 89.31(12) ?
    O4 U O5 . . 91.63(12) ?
    O2 U O5 . . 81.36(11) ?
    O1 U O5 . . 79.81(11) ?
    O3 U N1 . . 95.21(13) ?
    O4 U N1 . . 83.00(12) ?
    O2 U N1 . . 128.10(12) ?
    O1 U N1 . . 70.05(11) ?
    O5 U N1 . . 149.45(11) ?
    O3 U N3 . . 81.27(12) ?
    O4 U N3 . . 98.90(12) ?
    O2 U N3 . . 69.45(11) ?
    O1 U N3 . . 129.92(11) ?
    O5 U N3 . . 148.30(11) ?
    N1 U N3 . . 62.04(11) ?
    O5 S2 C18 . . 106.6(2) ?
    O5 S2 C19 . . 105.3(2) ?
    C18 S2 C19 . . 98.3(3) ?
    C1 O1 U . . 130.0(3) ?
    C17 O2 U . . 142.8(3) ?
    S2 O5 U . . 133.10(18) ?
    C7 N1 N2' . . 116.1(4) ?
    C7 N1 U . . 123.5(3) ?
    N2' N1 U . . 119.1(3) ?
    C11 N3 N2 . . 111.4(4) ?
    C11 N3 U . . 128.4(3) ?
    N2 N3 U . . 119.0(3) ?
    O1 C1 C2 . . 120.0(4) ?
    O1 C1 C6 . . 121.8(4) ?
    C2 C1 C6 . . 118.1(4) ?
    C3 C2 C1 . . 120.4(4) ?
    C3 C2 H2 . . 119.8 ?
    C1 C2 H2 . . 119.8 ?
    C2 C3 C4 . . 121.4(4) ?
    C2 C3 H3 . . 119.3 ?
    C4 C3 H3 . . 119.3 ?
    C5 C4 C3 . . 119.7(4) ?
    C5 C4 H4 . . 120.2 ?
    C3 C4 H4 . . 120.2 ?
    C4 C5 C6 . . 120.9(4) ?
    C4 C5 H5 . . 119.5 ?
    C6 C5 H5 . . 119.5 ?
    C5 C6 C1 . . 119.5(4) ?
    C5 C6 C7 . . 117.3(4) ?
    C1 C6 C7 . . 122.9(4) ?
    N1 C7 C6 . . 126.2(4) ?
    N1 C7 H7 . . 116.9 ?
    C6 C7 H7 . . 116.9 ?
    C10 C9 S1 . . 114.2(4) ?
    C10 C9 H9A . . 108.7 ?
    S1 C9 H9A . . 108.7 ?
    C10 C9 H9B . . 108.7 ?
    S1 C9 H9B . . 108.7 ?
    H9A C9 H9B . . 107.6 ?
    C10' C9' S1' . . 124(2) ?
    C10' C9' H9'A . . 106.4 ?
    S1' C9' H9'A . . 106.4 ?
    C10' C9' H9'B . . 106.4 ?
    S1' C9' H9'B . . 106.4 ?
    H9'A C9' H9'B . . 106.5 ?
    C9 C10 H10A . . 109.5 ?
    C9 C10 H10B . . 109.5 ?
    H10A C10 H10B . . 109.5 ?
    C9 C10 H10C . . 109.5 ?
    H10A C10 H10C . . 109.5 ?
    H10B C10 H10C . . 109.5 ?
    C9' C10' H10D . . 109.5 ?
    C9' C10' H10E . . 109.5 ?
    H10D C10' H10E . . 109.5 ?
    C9' C10' H10F . . 109.5 ?
    H10D C10' H10F . . 109.5 ?
    H10E C10' H10F . . 109.5 ?
    N3 C11 C12 . . 127.3(4) ?
    N3 C11 H11 . . 116.3 ?
    C12 C11 H11 . . 116.3 ?
    C13 C12 C17 . . 119.5(4) ?
    C13 C12 C11 . . 117.6(4) ?
    C17 C12 C11 . . 122.8(4) ?
    C14 C13 C12 . . 121.2(5) ?
    C14 C13 H13 . . 119.4 ?
    C12 C13 H13 . . 119.4 ?
    C13 C14 C15 . . 119.0(5) ?
    C13 C14 H14 . . 120.5 ?
    C15 C14 H14 . . 120.5 ?
    C16 C15 C14 . . 121.4(5) ?
    C16 C15 H15 . . 119.3 ?
    C14 C15 H15 . . 119.3 ?
    C15 C16 C17 . . 120.8(5) ?
    C15 C16 H16 . . 119.6 ?
    C17 C16 H16 . . 119.6 ?
    O2 C17 C16 . . 120.7(4) ?
    O2 C17 C12 . . 121.2(4) ?
    C16 C17 C12 . . 118.1(4) ?
    S2 C18 H18A . . 109.5 ?
    S2 C18 H18B . . 109.5 ?
    H18A C18 H18B . . 109.5 ?
    S2 C18 H18C . . 109.5 ?
    H18A C18 H18C . . 109.5 ?
    H18B C18 H18C . . 109.5 ?
    S2 C19 H19A . . 109.5 ?
    S2 C19 H19B . . 109.5 ?
    H19A C19 H19B . . 109.5 ?
    S2 C19 H19C . . 109.5 ?
    H19A C19 H19C . . 109.5 ?
    H19B C19 H19C . . 109.5 ?
loop_
    _geom_torsion_atom_site_label_1
    _geom_torsion_atom_site_label_2
    _geom_torsion_atom_site_label_3
    _geom_torsion_atom_site_label_4
    _geom_torsion_site_symmetry_1
    _geom_torsion_site_symmetry_2
    _geom_torsion_site_symmetry_3
    _geom_torsion_site_symmetry_4
    _geom_torsion
    _geom_torsion_publ_flag
    O3 U O1 C1 . . . . -149.9(3) ?
    O4 U O1 C1 . . . . 28.9(3) ?
    O2 U O1 C1 . . . . 107.0(4) ?
    O5 U O1 C1 . . . . 120.8(3) ?
    N1 U O1 C1 . . . . -54.2(3) ?
    N3 U O1 C1 . . . . -71.6(4) ?
    O3 U O2 C17 . . . . 43.8(5) ?
    O4 U O2 C17 . . . . -135.5(5) ?
    O1 U O2 C17 . . . . 146.2(4) ?
    O5 U O2 C17 . . . . 132.4(5) ?
    N1 U O2 C17 . . . . -56.6(5) ?
    N3 U O2 C17 . . . . -35.0(5) ?
    C18 S2 O5 U . . . . -46.1(3) ?
    C19 S2 O5 U . . . . 57.7(3) ?
    O3 U O5 S2 . . . . 170.9(3) ?
    O4 U O5 S2 . . . . -11.0(3) ?
    O2 U O5 S2 . . . . 76.1(3) ?
    O1 U O5 S2 . . . . -99.3(3) ?
    N1 U O5 S2 . . . . -90.0(3) ?
    N3 U O5 S2 . . . . 98.9(3) ?
    O3 U N1 C7 . . . . 127.2(3) ?
    O4 U N1 C7 . . . . -51.6(3) ?
    O2 U N1 C7 . . . . -132.7(3) ?
    O1 U N1 C7 . . . . 39.5(3) ?
    O5 U N1 C7 . . . . 29.7(4) ?
    N3 U N1 C7 . . . . -155.6(4) ?
    O3 U N1 N2' . . . . -66.2(3) ?
    O4 U N1 N2' . . . . 115.1(3) ?
    O2 U N1 N2' . . . . 34.0(3) ?
    O1 U N1 N2' . . . . -153.8(3) ?
    O5 U N1 N2' . . . . -163.7(3) ?
    N3 U N1 N2' . . . . 11.1(3) ?
    O3 U N3 C11 . . . . -78.3(4) ?
    O4 U N3 C11 . . . . 103.9(4) ?
    O2 U N3 C11 . . . . 20.1(3) ?
    O1 U N3 C11 . . . . -160.4(3) ?
    O5 U N3 C11 . . . . -4.1(5) ?
    N1 U N3 C11 . . . . -179.0(4) ?
    O3 U N3 N2 . . . . 88.2(3) ?
    O4 U N3 N2 . . . . -89.6(3) ?
    O2 U N3 N2 . . . . -173.4(3) ?
    O1 U N3 N2 . . . . 6.1(3) ?
    O5 U N3 N2 . . . . 162.5(3) ?
    N1 U N3 N2 . . . . -12.5(3) ?
    U O1 C1 C2 . . . . -135.9(3) ?
    U O1 C1 C6 . . . . 46.5(5) ?
    O1 C1 C2 C3 . . . . -177.2(4) ?
    C6 C1 C2 C3 . . . . 0.5(6) ?
    C1 C2 C3 C4 . . . . 0.4(7) ?
    C2 C3 C4 C5 . . . . 0.1(7) ?
    C3 C4 C5 C6 . . . . -1.4(7) ?
    C4 C5 C6 C1 . . . . 2.2(7) ?
    C4 C5 C6 C7 . . . . 175.9(4) ?
    O1 C1 C6 C5 . . . . 175.9(4) ?
    C2 C1 C6 C5 . . . . -1.7(6) ?
    O1 C1 C6 C7 . . . . 2.6(6) ?
    C2 C1 C6 C7 . . . . -175.1(4) ?
    N2' N1 C7 C6 . . . . 171.9(4) ?
    U N1 C7 C6 . . . . -21.1(6) ?
    C5 C6 C7 N1 . . . . 175.5(4) ?
    C1 C6 C7 N1 . . . . -11.0(7) ?
    N2 N3 C11 C12 . . . . -177.0(4) ?
    U N3 C11 C12 . . . . -9.7(6) ?
    N3 C11 C12 C13 . . . . 173.4(4) ?
    N3 C11 C12 C17 . . . . -6.6(7) ?
    C17 C12 C13 C14 . . . . 0.9(7) ?
    C11 C12 C13 C14 . . . . -179.2(4) ?
    C12 C13 C14 C15 . . . . -1.8(7) ?
    C13 C14 C15 C16 . . . . 0.7(8) ?
    C14 C15 C16 C17 . . . . 1.3(7) ?
    U O2 C17 C16 . . . . -148.3(4) ?
    U O2 C17 C12 . . . . 32.4(7) ?
    C15 C16 C17 O2 . . . . 178.5(4) ?
    C15 C16 C17 C12 . . . . -2.2(7) ?
    C13 C12 C17 O2 . . . . -179.6(4) ?
    C11 C12 C17 O2 . . . . 0.4(7) ?
    C13 C12 C17 C16 . . . . 1.1(6) ?
    C11 C12 C17 C16 . . . . -178.8(4) ?
loop_
    _geom_hbond_atom_site_label_D
    _geom_hbond_atom_site_label_H
    _geom_hbond_atom_site_label_A
    _geom_hbond_site_symmetry_A
    _geom_hbond_distance_DH
    _geom_hbond_distance_HA
    _geom_hbond_distance_DA
    _geom_hbond_angle_DHA
    C5 H5 O4 3_666 0.95 2.48 3.322(5) 147
