# Supplementary material for: (Dimethyl sulfoxide-κO)[2-({(ethyl­sulfan­yl)[2-(2-oxidobenzyl­idene-κO)hydrazin­yl­idene-κN 2]meth­yl}­imino­meth­yl)­phenol­ato-κO]dioxidouranium(VI)
Source: Acta Crystallogr Sect E Struct Rep Online. 2012 Feb 4;68(Pt 3):m244–5. doi: 10.1107/S1600536812003789 (PMC3297215; doi:10.1107/S1600536812003789)
Supplement: Supplementary file 2 [file e-68-0m244-Isup2.hkl]

# 
# h,k,l, Fc-squared, Fo-squared, sigma(Fo-squared) and status flag 
# 
data_I
_shelx_title '  P21/n' 
_shelx_refln_list_code          4 
_shelx_F_calc_maximum      348.23 
_exptl_crystal_F_000      1280.00 
_reflns_d_resolution_high  0.7680 
 
loop_ 
 _symmetry_equiv_pos_as_xyz 
 'x, y, z' 
 '-x+1/2, y+1/2, -z+1/2' 
 '-x, -y, -z' 
 'x-1/2, -y-1/2, z-1/2' 
 
_cell_length_a    11.6988 
_cell_length_b    15.4972 
_cell_length_c    12.2246 
_cell_angle_alpha  90.000 
_cell_angle_beta  105.714 
_cell_angle_gamma  90.000 
 
_shelx_F_squared_multiplier     1.000 
 
loop_ 
 _refln_index_h 
 _refln_index_k 
 _refln_index_l 
 _refln_F_squared_calc 
 _refln_F_squared_meas 
 _refln_F_squared_sigma 
 _refln_observed_status 
   2   0   0     5264.94     5659.61    171.18 o 
   4   0   0    99903.89    98059.87    718.84 o 
   6   0   0    10127.61    10067.16    287.17 o 
   8   0   0    25959.86    27188.20    641.13 o 
  10   0   0     9581.41     9420.19    384.50 o 
  12   0   0     9949.85     9721.32    520.10 o 
  14   0   0     7077.25     7536.67    768.72 o 
   2   1   0    54644.07    53014.70    497.21 o 
   3   1   0     3689.55     4042.88    104.81 o 
   4   1   0     3580.33     3760.54    100.83 o 
   5   1   0     7042.67     7308.16    156.97 o 
   6   1   0    24991.39    24364.14    337.73 o 
   7   1   0    25051.13    25858.06    514.20 o 
   8   1   0    14365.72    14332.30    317.25 o 
   9   1   0     1608.83     1526.98    120.07 o 
  10   1   0    11084.25    10518.98    307.91 o 
  11   1   0     6211.53     5681.07    242.36 o 
  12   1   0     4873.83     4801.44    282.94 o 
  13   1   0      513.92      553.88    113.38 o 
  14   1   0     3404.10     3061.72    348.31 o 
   0   2   0      586.35      638.26     49.72 o 
   1   2   0    64363.66    66203.31    604.30 o 
   2   2   0    39807.34    41466.03    289.33 o 
   3   2   0    11512.60    11984.50    163.91 o 
   4   2   0     6924.32     7517.19    165.66 o 
   5   2   0    41035.65    40120.44    367.96 o 
   6   2   0     6545.34     6708.86    164.77 o 
   7   2   0     4651.14     4336.89    152.07 o 
   8   2   0      331.20      390.74     64.32 o 
   9   2   0    26730.53    24716.79    533.65 o 
  10   2   0       58.46      103.40     45.32 o 
  11   2   0       95.15      125.93     40.06 o 
  12   2   0      287.08      190.54     53.72 o 
  13   2   0    16153.80    15305.55    634.33 o 
  14   2   0       40.33      149.30    117.11 o 
   1   3   0    56358.05    57376.26    310.53 o 
   2   3   0   121264.55   121314.84    715.37 o 
   3   3   0    73006.82    71055.42    441.87 o 
   4   3   0    12479.17    13279.34    228.97 o 
   5   3   0     3603.35     3274.55    111.12 o 
   6   3   0    13081.24    13226.40    225.76 o 
   7   3   0    43642.78    42784.65    441.61 o 
   8   3   0     1414.71     1637.92    106.04 o 
   9   3   0      910.18      828.80     72.98 o 
  10   3   0     1314.27     1515.60    113.29 o 
  11   3   0    20609.36    20942.12    398.65 o 
  12   3   0     2995.15     3357.40    199.93 o 
  13   3   0      122.37      132.07    104.85 o 
  14   3   0     2128.22     1353.96    207.08 o 
   0   4   0     4456.42     4608.34    147.52 o 
   1   4   0     8655.81     8767.62    123.41 o 
   2   4   0     5386.99     5567.85    171.04 o 
   3   4   0     6616.84     6584.66    145.95 o 
   4   4   0    40719.82    42003.18    404.41 o 
   5   4   0     2591.20     2219.39    101.79 o 
   6   4   0    12274.10    12810.43    262.15 o 
   7   4   0       55.96       74.99     28.88 o 
   8   4   0    29575.55    30426.71    385.47 o 
   9   4   0     4202.22     4615.38    195.24 o 
  10   4   0     8835.37     8842.30    249.38 o 
  11   4   0      570.18      638.00     75.96 o 
  12   4   0     9149.59     9120.34    420.64 o 
  13   4   0     1431.09     1565.75    283.60 o 
  14   4   0     6361.33     5796.63    371.37 o 
   1   5   0    23133.15    23514.59    226.68 o 
   2   5   0    19349.16    19423.13    215.28 o 
   3   5   0    19272.55    18142.03    259.98 o 
   4   5   0      601.02      773.54     53.73 o 
   5   5   0     1340.16     1724.02     87.52 o 
   6   5   0    34695.54    35197.02    446.03 o 
   7   5   0     1955.77     1887.70    110.41 o 
   8   5   0     4170.52     4434.34    196.05 o 
   9   5   0      354.46      288.44    110.60 o 
  10   5   0    11468.11    11973.49    381.95 o 
  11   5   0     2794.87     3107.22    193.46 o 
  12   5   0    10161.07     9968.75    449.90 o 
  13   5   0      602.88      573.20    122.61 o 
  14   5   0     2662.66     2259.13    235.18 o 
   0   6   0     6664.10     6083.66    189.72 o 
   1   6   0    22134.47    20841.24    234.26 o 
   2   6   0    17315.17    17956.86    227.99 o 
   3   6   0    10760.35    10400.55    210.31 o 
   4   6   0     8282.32     7798.44    189.88 o 
   5   6   0    66376.89    63950.88    606.41 o 
   6   6   0     1320.36     1185.87     87.25 o 
   7   6   0      868.96      913.42     77.50 o 
   8   6   0     8964.55     9107.57    288.82 o 
   9   6   0    26235.89    26787.41    576.67 o 
  10   6   0     4334.96     4126.28    211.05 o 
  11   6   0       25.09       51.00     90.64 o 
  12   6   0     2731.56     2071.95    213.60 o 
  13   6   0     9998.63     9647.09    494.13 o 
  14   6   0     2626.16     2615.06    263.60 o 
   1   7   0    26364.74    25803.12    282.11 o 
   2   7   0      551.28      551.77     46.69 o 
   3   7   0    20405.76    19515.27    341.42 o 
   4   7   0     3954.11     3652.24    138.18 o 
   5   7   0    20908.14    19952.32    285.17 o 
   6   7   0      316.13      402.69     53.39 o 
   7   7   0    25225.26    25034.68    415.39 o 
   8   7   0      278.35      165.81     68.48 o 
   9   7   0       37.04       68.91     71.26 o 
  10   7   0     1563.09     1690.38    158.05 o 
  11   7   0    18077.40    18370.75    602.68 o 
  12   7   0      469.44      529.15    126.98 o 
  13   7   0      253.90      333.86    113.30 o 
   0   8   0    29862.05    30050.77    421.86 o 
   1   8   0     1487.60     1550.84     75.68 o 
   2   8   0      306.25      316.39     39.04 o 
   3   8   0      699.07      763.81     76.11 o 
   4   8   0    11221.28    10603.97    245.14 o 
   5   8   0     6510.20     6858.79    288.66 o 
   6   8   0      577.34      667.05     62.77 o 
   7   8   0     1801.64     1816.15    116.87 o 
   8   8   0     7717.00     7576.71    271.64 o 
   9   8   0    14301.11    14361.84    390.20 o 
  10   8   0     6785.72     6607.29    282.49 o 
  11   8   0      270.25      195.08    106.60 o 
  12   8   0     3632.83     4026.94    305.37 o 
  13   8   0     6655.84     6897.07    413.87 o 
   1   9   0     3482.05     3275.03    112.58 o 
   2   9   0    59348.78    57115.72    532.77 o 
   3   9   0     2198.58     2375.33    121.13 o 
   4   9   0     6991.43     6761.91    207.19 o 
   5   9   0       97.38      119.23     38.55 o 
   6   9   0    20573.64    19972.04    332.41 o 
   7   9   0     1797.15     1493.85    109.06 o 
   8   9   0     9854.25     9976.70    318.70 o 
   9   9   0       79.00      164.67     87.73 o 
  10   9   0    10588.99    10139.86    511.38 o 
  11   9   0      139.01      216.65     95.97 o 
  12   9   0     8557.07     8419.40    509.74 o 
  13   9   0        3.74     -126.29    126.29 o 
   0  10   0    25779.61    26619.91    476.46 o 
   1  10   0     5030.67     5075.00    143.49 o 
   2  10   0      795.73      764.73     62.54 o 
   3  10   0    12160.11    12898.91    309.25 o 
   4  10   0    34559.93    34038.87    523.96 o 
   5  10   0     1807.29     1756.29    134.62 o 
   6  10   0     7415.33     7044.95    222.34 o 
   7  10   0     5917.80     5726.41    236.10 o 
   8  10   0     6719.14     6854.67    234.32 o 
   9  10   0     4208.84     4228.56    235.14 o 
  10  10   0     5412.50     5178.16    329.83 o 
  11  10   0       12.49       32.56    114.06 o 
  12  10   0     3905.26     3794.26    311.05 o 
   1  11   0     6058.73     5697.84    159.79 o 
   2  11   0     1401.15     1509.80     92.82 o 
   3  11   0    20461.41    20533.62    464.37 o 
   4  11   0       54.60      260.29     55.38 o 
   5  11   0     1204.48     1095.26    113.93 o 
   6  11   0      884.23      853.71     87.47 o 
   7  11   0    11788.90    12769.39    350.58 o 
   8  11   0       56.58       20.85     57.51 o 
   9  11   0     1919.88     1931.47    164.74 o 
  10  11   0     1340.81     1026.15    150.95 o 
  11  11   0    16742.31    16640.55    664.77 o 
  12  11   0      686.07      496.57    277.41 o 
   0  12   0     7988.59     7544.67    282.21 o 
   1  12   0    36463.77    35691.15    462.09 o 
   2  12   0       21.62       94.87     36.11 o 
   3  12   0    23914.40    22435.79    389.10 o 
   4  12   0     5585.60     5757.99    203.79 o 
   5  12   0    23130.22    22203.31    459.04 o 
   6  12   0     1181.85     1048.33     90.22 o 
   7  12   0     1079.90      965.09    117.73 o 
   8  12   0      512.30      426.97     79.84 o 
   9  12   0     7834.78     8586.66    423.01 o 
  10  12   0     1807.42     2029.56    219.58 o 
  11  12   0       93.04        1.16    172.22 o 
   1  13   0     2292.95     2280.51    124.05 o 
   2  13   0    22912.93    23172.27    402.94 o 
   3  13   0     8570.75     8130.57    259.73 o 
   4  13   0     2153.66     1984.42    170.20 o 
   5  13   0      235.65      294.68     69.50 o 
   6  13   0    15327.50    15916.88    443.52 o 
   7  13   0     8972.78     9785.51    359.94 o 
   8  13   0     2698.54     2518.14    190.94 o 
   9  13   0        9.44       22.12     92.69 o 
  10  13   0     9595.62    10498.18    497.36 o 
  11  13   0     1578.34     1701.23    262.84 o 
   0  14   0    24020.30    24060.99    643.63 o 
   1  14   0      637.11      632.51     73.34 o 
   2  14   0      125.48      139.50     46.14 o 
   3  14   0      637.09      666.34     80.49 o 
   4  14   0    15262.10    15939.90    432.76 o 
   5  14   0     1052.00      919.15    123.74 o 
   6  14   0      990.39      970.94    123.37 o 
   7  14   0      586.26      644.75    103.56 o 
   8  14   0    10590.66    10663.99    473.06 o 
   9  14   0      684.08      738.28    142.59 o 
  10  14   0     3407.58     3027.85    334.90 o 
   1  15   0    15164.89    14834.75    374.24 o 
   2  15   0     9075.84     9252.35    294.27 o 
   3  15   0    12122.10    12077.46    389.65 o 
   4  15   0     1414.66     1492.05    213.65 o 
   5  15   0     2682.40     2737.18    217.78 o 
   6  15   0     8826.03     8440.44    345.55 o 
   7  15   0    10073.38    10517.23    394.90 o 
   8  15   0     1766.04     1602.86    195.69 o 
   9  15   0      417.68      401.18    136.85 o 
   0  16   0       15.99       52.36     68.45 o 
   1  16   0    11079.49    10732.03    332.53 o 
   2  16   0      428.82      545.41     97.35 o 
   3  16   0     5136.69     4850.20    258.85 o 
   4  16   0      161.20      194.88    105.30 o 
   5  16   0    12365.17    12641.52    553.34 o 
   6  16   0       67.93      265.09     78.50 o 
   7  16   0      691.47      633.52    131.46 o 
   8  16   0      124.53      140.30    102.23 o 
   1  17   0     5493.36     5489.54    301.31 o 
   2  17   0     7731.14     8042.27    339.24 o 
   3  17   0     2530.92     2381.20    193.63 o 
   4  17   0       19.74       56.86     78.90 o 
   5  17   0     1804.24     1659.31    168.17 o 
   6  17   0     4374.68     4460.90    269.67 o 
   7  17   0     5127.80     4913.77    398.33 o 
   0  18   0    12749.30    12307.42    542.15 o 
   1  18   0       16.59       75.53     79.45 o 
   2  18   0      598.80      611.84    114.30 o 
   3  18   0       47.24      188.77     98.11 o 
   4  18   0    12114.48    12162.63    596.67 o 
   5  18   0       65.71      -59.46     82.99 o 
   6  18   0     5034.42     5431.28    419.78 o 
   1  19   0     1274.11     1101.82    167.99 o 
   2  19   0    12179.66    12305.41    580.96 o 
   3  19   0     1116.65     1078.06    180.00 o 
   4  19   0      125.95      143.54     78.43 o 
   0  20   0      238.91      168.53    235.90 o 
   1  20   0     4367.62     4109.23    384.86 o 
 -13   0   1    11581.00    11354.79    565.16 o 
 -11   0   1    10233.91    10944.16    770.63 o 
  -9   0   1    24173.06    24107.93    614.45 o 
  -7   0   1    32156.69    31861.37    656.60 o 
  -5   0   1    18484.67    18781.43    304.98 o 
  -3   0   1    14154.71    15312.28    214.48 o 
   1   0   1   116299.28   128688.22   1650.66 o 
   3   0   1     7781.31     8681.54    260.38 o 
   5   0   1    51791.46    53638.50    739.94 o 
   7   0   1     2282.40     2546.82    152.78 o 
   9   0   1    32959.50    30736.36    665.43 o 
  11   0   1      862.23      668.96    170.33 o 
  13   0   1    20369.67    18728.79   1188.53 o 
 -14   1   1     2215.62     2108.49    240.50 o 
 -13   1   1      108.83       77.72     78.02 o 
 -12   1   1     2358.75     2141.02    203.64 o 
 -11   1   1     7475.13     7370.76    445.75 o 
 -10   1   1     7916.42     8506.09    303.47 o 
  -9   1   1     1807.17     1768.82    121.98 o 
  -8   1   1     3445.09     3330.74    129.77 o 
  -7   1   1    10913.96    11057.66    214.88 o 
  -6   1   1    33607.87    33184.11    367.48 o 
  -5   1   1    18070.46    17858.89    221.78 o 
  -4   1   1      349.37      381.30     27.51 o 
  -3   1   1    10858.83    10813.34    121.98 o 
  -2   1   1    32245.97    31149.78    245.79 o 
  -1   1   1    69982.16    73932.05   1337.83 o 
   1   1   1     6515.53     7121.40    138.25 o 
   2   1   1    49711.79    48374.07    343.95 o 
   3   1   1    49521.05    52056.05    427.04 o 
   4   1   1     3033.62     2598.05     97.25 o 
   5   1   1     1146.62     1279.81     67.39 o 
   6   1   1    16703.23    16362.72    269.73 o 
   7   1   1    29530.75    29725.03    482.82 o 
   8   1   1    11517.75    11225.28    237.90 o 
   9   1   1      789.21      783.46     80.06 o 
  10   1   1     2204.16     1982.79    211.96 o 
  11   1   1     7801.67     7502.55    363.36 o 
  12   1   1     6496.76     6393.17    402.36 o 
  13   1   1     1950.73     1755.43    187.69 o 
  14   1   1      452.94      640.15    182.54 o 
 -14   2   1     4425.97     3676.36    318.33 o 
 -13   2   1      326.17      565.78    108.60 o 
 -12   2   1    12260.01    12580.83    488.99 o 
 -11   2   1      202.29      117.14     52.50 o 
 -10   2   1     2577.05     2425.77    158.43 o 
  -9   2   1     4766.55     4499.65    184.73 o 
  -8   2   1    46208.05    47201.70    557.42 o 
  -7   2   1      829.53      819.84     59.24 o 
  -6   2   1     1143.46     1137.92     61.91 o 
  -5   2   1     3230.53     2624.09     82.09 o 
  -4   2   1    49280.27    48444.74    476.80 o 
  -3   2   1     4538.34     4732.50     96.82 o 
  -2   2   1     9375.71     8853.93    142.33 o 
  -1   2   1       80.51      112.35     23.10 o 
   0   2   1    96625.62    95250.60   1300.05 o 
   1   2   1     1317.70     1334.93     63.99 o 
   2   2   1    33657.24    34303.43    308.48 o 
   3   2   1      901.38     1060.53     45.23 o 
   4   2   1    49470.57    48272.43    427.87 o 
   5   2   1      299.08      192.05     44.76 o 
   6   2   1    26935.33    26964.96    472.50 o 
   7   2   1       12.67       35.07     33.02 o 
   8   2   1    14685.22    14029.64    296.27 o 
   9   2   1     4251.03     3982.78    168.63 o 
  10   2   1    18430.32    18549.10    404.82 o 
  11   2   1      260.59      268.72    134.73 o 
  12   2   1     2761.39     2450.08    255.31 o 
  13   2   1     1009.94     1011.41    148.72 o 
  14   2   1    15041.74    14574.01    655.22 o 
 -14   3   1     6793.15     6550.97    356.30 o 
 -13   3   1     1128.79     1230.90    174.22 o 
 -12   3   1     1421.06     1429.74    122.82 o 
 -11   3   1     3042.11     3001.21    141.79 o 
 -10   3   1    15401.17    15839.31    335.10 o 
  -9   3   1    10674.26    10376.96    227.57 o 
  -8   3   1      134.72      198.65     33.95 o 
  -7   3   1    11262.34    11421.83    183.53 o 
  -6   3   1    29747.79    30164.57    275.95 o 
  -5   3   1     7686.89     7260.40    145.80 o 
  -4   3   1      482.76      530.74     40.75 o 
  -3   3   1    10852.89    10954.45    160.35 o 
  -2   3   1    59641.36    60855.31    449.74 o 
  -1   3   1     1686.49     1744.95     51.83 o 
   0   3   1    23254.31    24442.34    236.15 o 
   1   3   1     2721.02     3112.70     82.64 o 
   2   3   1    89185.96    90632.14    449.43 o 
   3   3   1    19123.20    20142.96    233.51 o 
   4   3   1    11867.22    12618.54    200.26 o 
   5   3   1     1051.98     1087.23     62.68 o 
   6   3   1    24556.68    24082.78    311.27 o 
   7   3   1    13838.09    14570.88    259.96 o 
   8   3   1    11847.49    12653.53    308.74 o 
   9   3   1       25.24       42.07     36.99 o 
  10   3   1     4186.45     4372.29    169.91 o 
  11   3   1     5406.05     4972.53    253.37 o 
  12   3   1     8978.85     8657.66    467.36 o 
  13   3   1     1702.93     1265.38    196.58 o 
  14   3   1      625.63      526.10    139.11 o 
 -14   4   1      196.18      142.24    167.72 o 
 -13   4   1    11560.16    12087.68    493.06 o 
 -12   4   1     2994.63     3227.41    206.12 o 
 -11   4   1     1089.47     1043.92    104.53 o 
 -10   4   1       34.28       29.47     44.42 o 
  -9   4   1    20675.12    21915.09    377.86 o 
  -8   4   1     7148.20     7357.74    190.63 o 
  -7   4   1    13373.90    12734.10    221.30 o 
  -6   4   1      639.49      610.19     50.60 o 
  -5   4   1    50770.29    51351.36    466.46 o 
  -4   4   1     4168.78     4045.25    129.98 o 
  -3   4   1    47308.18    44156.84    324.09 o 
  -2   4   1       24.98       76.19     23.09 o 
  -1   4   1    14564.18    14210.05    183.78 o 
   0   4   1     5811.66     5567.43    102.19 o 
   1   4   1    62194.99    59300.66    497.53 o 
   2   4   1    19443.04    20961.03    249.19 o 
   3   4   1     4939.85     5185.77    120.54 o 
   4   4   1     5973.57     6171.59    162.03 o 
   5   4   1    47770.97    47181.22    466.67 o 
   6   4   1     2662.55     2812.93    123.07 o 
   7   4   1      195.92      235.01     73.01 o 
   8   4   1      688.22      571.56     81.57 o 
   9   4   1    22033.81    22265.94    680.93 o 
  10   4   1     4863.50     4513.51    239.84 o 
  11   4   1     3214.19     3176.09    221.84 o 
  12   4   1     1002.17     1190.93    241.08 o 
  13   4   1     6298.08     6110.24    459.15 o 
  14   4   1     1429.62      801.75    160.18 o 
 -14   5   1     1044.80      912.42    163.22 o 
 -13   5   1      783.13      562.60    112.87 o 
 -12   5   1       99.25      125.73     80.72 o 
 -11   5   1    18067.43    19275.09    618.09 o 
 -10   5   1     5786.39     6076.37    259.99 o 
  -9   5   1    10126.68    10163.51    288.82 o 
  -8   5   1       81.39      104.32     36.43 o 
  -7   5   1    40765.16    40947.39    555.00 o 
  -6   5   1     1788.19     1859.92     87.65 o 
  -5   5   1    29580.04    27892.69    396.99 o 
  -4   5   1     2088.46     2207.91     87.07 o 
  -3   5   1    39405.70    38800.29    329.99 o 
  -2   5   1     1318.03     1663.10     71.02 o 
  -1   5   1    31314.95    29343.46    409.30 o 
   0   5   1      358.96      335.98     34.49 o 
   1   5   1      183.18      231.53     29.05 o 
   2   5   1     6187.77     6727.20    144.54 o 
   3   5   1    46829.89    45358.65    361.96 o 
   4   5   1     2766.12     3231.61    100.88 o 
   5   5   1      860.80     1154.16     80.83 o 
   6   5   1      219.83      221.02     39.82 o 
   7   5   1    36861.22    36925.36    746.62 o 
   8   5   1     1706.83     1958.84    194.78 o 
   9   5   1     2172.90     2110.67    162.82 o 
  10   5   1     1440.88     1451.86    107.40 o 
  11   5   1    18794.65    18784.42    845.63 o 
  12   5   1     2894.84     3542.97    407.32 o 
  13   5   1     3886.21     3634.31    299.67 o 
 -14   6   1     2047.53     1869.15    224.04 o 
 -13   6   1     3125.28     2783.45    253.18 o 
 -12   6   1    11380.75    11457.28    475.10 o 
 -11   6   1      652.69      550.23     91.57 o 
 -10   6   1     1246.30     1121.77    116.50 o 
  -9   6   1     5186.95     5194.84    211.72 o 
  -8   6   1    13343.79    13419.76    286.88 o 
  -7   6   1     3998.61     4004.82    141.01 o 
  -6   6   1        0.26      -13.00     35.12 o 
  -5   6   1     3407.46     3693.95    121.41 o 
  -4   6   1    37790.45    39361.16    376.22 o 
  -3   6   1     2869.17     2801.38     88.03 o 
  -2   6   1     2838.79     2889.88     92.88 o 
  -1   6   1     9952.45    10716.75    162.91 o 
   0   6   1    46131.09    47535.41    540.79 o 
   1   6   1    22048.22    21999.25    266.46 o 
   2   6   1     4922.56     5244.04    129.74 o 
   3   6   1      173.96      245.28     35.76 o 
   4   6   1    27395.47    28045.41    284.03 o 
   5   6   1    11678.04    11386.78    196.96 o 
   6   6   1     9466.81    10094.78    269.08 o 
   7   6   1       19.66       68.68     41.93 o 
   8   6   1     9302.68     8876.44    328.82 o 
   9   6   1     1816.44     1794.53     89.54 o 
  10   6   1     8353.17     8232.11    343.52 o 
  11   6   1      214.55      318.08    243.97 o 
  12   6   1      305.18      338.42    113.14 o 
  13   6   1     1968.61     2052.25    234.07 o 
 -13   7   1     1196.43     1091.39    190.29 o 
 -12   7   1     1581.69     1392.49    173.27 o 
 -11   7   1      461.71      617.23    106.37 o 
 -10   7   1    32179.92    33014.07    550.00 o 
  -9   7   1      137.22       72.75     44.23 o 
  -8   7   1     2317.56     2328.74    135.42 o 
  -7   7   1      576.05      653.88     64.39 o 
  -6   7   1    49105.68    49147.32    493.31 o 
  -5   7   1      745.91      602.70     52.45 o 
  -4   7   1       44.91       63.31     29.11 o 
  -3   7   1     2637.06     2797.83    100.57 o 
  -2   7   1    53951.98    53683.89    409.05 o 
  -1   7   1     5263.61     4951.42    121.19 o 
   0   7   1     4372.51     4208.14    126.72 o 
   1   7   1     2056.33     2461.99    107.42 o 
   2   7   1    25098.06    24321.06    341.31 o 
   3   7   1      448.46      269.48     37.50 o 
   4   7   1    14793.69    14190.76    209.06 o 
   5   7   1      122.00      403.28     36.62 o 
   6   7   1    13329.52    13120.37    249.48 o 
   7   7   1      771.28      844.69    103.43 o 
   8   7   1    26129.60    26010.88    638.92 o 
   9   7   1      682.90      653.06     81.33 o 
  10   7   1     3981.81     3807.26    321.89 o 
  11   7   1       19.46       66.75    115.64 o 
  12   7   1    16718.10    17354.91   1115.75 o 
  13   7   1       48.54      130.48    112.89 o 
 -13   8   1     4399.93     4213.71    317.03 o 
 -12   8   1     5472.66     5400.08    339.49 o 
 -11   8   1     1928.48     1774.10    159.64 o 
 -10   8   1     3704.58     4095.30    232.39 o 
  -9   8   1    10030.36     9968.20    267.47 o 
  -8   8   1     9916.99    10250.25    257.27 o 
  -7   8   1     5270.27     5230.26    175.44 o 
  -6   8   1      184.24      129.36     34.11 o 
  -5   8   1     9223.87     8991.66    200.35 o 
  -4   8   1    35890.91    34019.27    659.15 o 
  -3   8   1    18166.69    17191.06    242.66 o 
  -2   8   1     1996.85     2024.67     86.35 o 
  -1   8   1     4931.47     4314.14    227.12 o 
   0   8   1    19925.47    19222.70    289.77 o 
   1   8   1    22241.30    22584.47    311.44 o 
   2   8   1     6569.38     6475.46    187.26 o 
   3   8   1     1105.08     1397.87     99.33 o 
   4   8   1    14917.59    14608.43    245.18 o 
   5   8   1    17138.14    16833.45    275.07 o 
   6   8   1     7978.22     7457.46    247.43 o 
   7   8   1      320.66      300.38     57.28 o 
   8   8   1     2681.40     2705.79    161.02 o 
   9   8   1    13937.89    13685.28    358.43 o 
  10   8   1     6993.84     7145.83    438.85 o 
  11   8   1      655.73      746.75    169.54 o 
  12   8   1      251.72      122.38    158.21 o 
  13   8   1     5484.41     5701.25    389.07 o 
 -13   9   1     1669.55     1778.83    269.92 o 
 -12   9   1        3.49      -80.44     90.32 o 
 -11   9   1    12267.75    12457.07    501.79 o 
 -10   9   1      730.02      888.77    115.92 o 
  -9   9   1     5550.80     5546.50    202.81 o 
  -8   9   1       10.71       94.85     43.45 o 
  -7   9   1     7119.05     7339.98    211.19 o 
  -6   9   1     1054.94      646.64    118.47 o 
  -5   9   1    20090.44    19569.43    370.86 o 
  -4   9   1      592.76      803.09     82.20 o 
  -3   9   1    12931.59    12717.32    235.57 o 
  -2   9   1      482.74      505.32     45.43 o 
  -1   9   1    27838.55    27098.29    389.68 o 
   0   9   1     4004.03     4044.80    149.25 o 
   1   9   1     7068.94     7136.24    185.77 o 
   2   9   1      672.61      611.04     64.68 o 
   3   9   1    55537.55    54866.98    649.23 o 
   4   9   1     1094.39     1238.91     85.39 o 
   5   9   1       25.02       40.91     32.44 o 
   6   9   1      919.47      651.98     72.56 o 
   7   9   1    18725.09    18491.96    410.03 o 
   8   9   1      288.13      363.45     67.10 o 
   9   9   1      393.54      333.86     72.63 o 
  10   9   1      118.10       91.75    116.26 o 
  11   9   1    11802.66    11857.24    631.50 o 
  12   9   1      304.75       -8.53    118.84 o 
 -12  10   1     3826.89     3699.95    351.76 o 
 -11  10   1     3533.11     3695.64    286.75 o 
 -10  10   1      530.85      737.68    117.34 o 
  -9  10   1     8203.17     7986.14    325.37 o 
  -8  10   1    13238.18    13078.06    299.42 o 
  -7  10   1     5906.13     6064.39    194.58 o 
  -6  10   1      263.72      289.57     59.83 o 
  -5  10   1     5952.37     5940.38    212.77 o 
  -4  10   1    18420.56    18109.86    357.46 o 
  -3  10   1    32006.22    31126.16    373.81 o 
  -2  10   1      697.54      655.39     53.67 o 
  -1  10   1     1777.99     1803.45     88.40 o 
   0  10   1     5636.97     5556.83    176.64 o 
   1  10   1    23439.47    22651.47    352.66 o 
   2  10   1     6389.88     6088.59    218.93 o 
   3  10   1     1650.46     1628.25    117.52 o 
   4  10   1    12794.83    12586.93    276.22 o 
   5  10   1    27103.00    25771.70    401.18 o 
   6  10   1     3912.89     3897.69    166.23 o 
   7  10   1      342.81      404.54     73.51 o 
   8  10   1     2295.99     2420.78    157.93 o 
   9  10   1    15537.03    15272.99    631.55 o 
  10  10   1     6408.46     6224.51    423.61 o 
  11  10   1     2158.86     2471.27    270.29 o 
  12  10   1      996.19      834.31    152.62 o 
 -12  11   1     3441.43     3196.06    335.63 o 
 -11  11   1     2593.05     2307.90    231.10 o 
 -10  11   1    11093.35    11220.37    561.33 o 
  -9  11   1      221.06      333.82     83.62 o 
  -8  11   1      309.34      361.03     77.56 o 
  -7  11   1     1527.04     1805.18    111.22 o 
  -6  11   1    19309.33    18689.41    351.89 o 
  -5  11   1     1745.76     1791.82    123.49 o 
  -4  11   1     1408.91     1295.63    123.99 o 
  -3  11   1      566.55      719.40     62.21 o 
  -2  11   1    27051.32    26431.02    412.02 o 
  -1  11   1     7521.71     6983.92    175.94 o 
   0  11   1     8534.95     8865.69    233.10 o 
   1  11   1      712.50      657.52     71.19 o 
   2  11   1    39081.54    38852.57    577.34 o 
   3  11   1     2116.38     1727.41    125.24 o 
   4  11   1    17924.57    18073.63    375.07 o 
   5  11   1      243.78      278.41     64.67 o 
   6  11   1    10118.50    10066.43    312.27 o 
   7  11   1     2693.65     2577.77    167.11 o 
   8  11   1     6372.73     6585.34    298.37 o 
   9  11   1      138.44      124.46    103.20 o 
  10  11   1     3011.09     2784.90    253.63 o 
  11  11   1     1553.28     1736.64    225.54 o 
 -12  12   1     7109.36     7245.83    514.20 o 
 -11  12   1     2310.45     2743.23    313.10 o 
 -10  12   1       59.77      110.14     92.79 o 
  -9  12   1     1325.26     1428.08    152.09 o 
  -8  12   1    16777.66    17490.80    486.79 o 
  -7  12   1     1700.62     1688.96    152.76 o 
  -6  12   1      163.59      137.57     40.68 o 
  -5  12   1     2254.91     2024.16    149.14 o 
  -4  12   1    23519.70    23000.43    521.68 o 
  -3  12   1      862.31      869.02     73.52 o 
  -2  12   1      378.16      432.99     55.45 o 
  -1  12   1       85.66      108.93     38.83 o 
   0  12   1    14442.52    14334.57    297.65 o 
   1  12   1     3687.35     3817.97    161.99 o 
   2  12   1     7483.24     7838.43    254.59 o 
   3  12   1      146.95      214.98     64.50 o 
   4  12   1    14419.89    14597.32    350.29 o 
   5  12   1     4408.61     4256.53    194.76 o 
   6  12   1     9661.49     9193.94    307.70 o 
   7  12   1      271.17      127.91     88.76 o 
   8  12   1     4955.70     5694.43    289.42 o 
   9  12   1     2055.58     1760.81    203.12 o 
  10  12   1     9985.73    10133.51    552.45 o 
  11  12   1      438.67      362.97    116.96 o 
 -11  13   1     8166.26     8751.67    554.20 o 
 -10  13   1      778.74      902.65    183.13 o 
  -9  13   1     4851.93     5224.43    281.82 o 
  -8  13   1      157.61       94.94     67.64 o 
  -7  13   1     8523.15     9302.65    414.19 o 
  -6  13   1     2886.30     3034.29    220.76 o 
  -5  13   1    14444.81    14065.86    365.08 o 
  -4  13   1      159.50       68.13     61.92 o 
  -3  13   1     5348.45     5820.45    214.67 o 
  -2  13   1     5623.62     5376.40    185.84 o 
  -1  13   1    22010.50    20850.42    406.62 o 
   0  13   1     1884.52     2201.27    136.30 o 
   1  13   1      540.36      604.19     69.79 o 
   2  13   1     4098.99     4226.75    190.71 o 
   3  13   1    32905.14    32363.08    613.98 o 
   4  13   1     2384.59     2284.20    135.96 o 
   5  13   1     1499.03     1381.83    107.83 o 
   6  13   1     4813.68     5048.97    276.75 o 
   7  13   1    14188.72    14207.04    463.38 o 
   8  13   1     1456.65     1301.05    166.12 o 
   9  13   1      859.53      711.81    155.02 o 
  10  13   1      363.59      230.52    101.85 o 
 -10  14   1       66.56      137.51    186.41 o 
  -9  14   1    13522.02    14583.59    669.17 o 
  -8  14   1       32.80      203.88    130.62 o 
  -7  14   1     7789.09     7781.53    332.40 o 
  -6  14   1      479.11      445.91    131.64 o 
  -5  14   1    13358.09    13950.19    461.98 o 
  -4  14   1      359.65      338.64    100.73 o 
  -3  14   1    12634.15    12334.71    301.01 o 
  -2  14   1       73.64      170.33     46.05 o 
  -1  14   1     2968.91     2844.72    190.93 o 
   0  14   1     1325.00     1418.70    115.88 o 
   1  14   1    28130.76    27834.16    650.16 o 
   2  14   1      935.81     1000.51    113.69 o 
   3  14   1      148.33      112.10     80.00 o 
   4  14   1      901.24     1147.81    115.75 o 
   5  14   1    19202.20    18846.71    456.90 o 
   6  14   1       18.39       47.23     68.84 o 
   7  14   1      179.55      209.81     93.91 o 
   8  14   1       60.25      180.72     95.36 o 
   9  14   1    12533.86    12811.54    786.64 o 
  10  14   1       68.99     -114.06    114.06 o 
 -10  15   1     7859.64     7160.44    501.09 o 
  -9  15   1      800.06      551.61    244.81 o 
  -8  15   1       46.66       20.73     90.33 o 
  -7  15   1     3663.48     3914.27    244.51 o 
  -6  15   1    10561.96    10320.83    425.32 o 
  -5  15   1     2313.71     2426.88    205.23 o 
  -4  15   1       17.75       21.13     80.82 o 
  -3  15   1     1279.84     1509.99    130.10 o 
  -2  15   1    10859.01    10565.21    314.55 o 
  -1  15   1    12270.68    11918.20    334.58 o 
   0  15   1     2484.75     2808.30    169.86 o 
   1  15   1     2558.78     2723.82    183.84 o 
   2  15   1     5890.35     5949.87    274.59 o 
   3  15   1    10083.76     9445.30    349.65 o 
   4  15   1     2198.43     2151.67    161.73 o 
   5  15   1      570.28      637.87    103.04 o 
   6  15   1     4928.51     5138.47    270.66 o 
   7  15   1     4449.95     4226.09    301.89 o 
   8  15   1     8951.21     8695.45    454.57 o 
   9  15   1       81.68      120.16    129.71 o 
  -9  16   1      251.94      381.78    185.96 o 
  -8  16   1    14419.72    14707.30    681.11 o 
  -7  16   1      189.70      262.21     90.31 o 
  -6  16   1        2.46       57.58     75.16 o 
  -5  16   1      517.62      592.16    117.96 o 
  -4  16   1    18320.76    17822.83    662.03 o 
  -3  16   1      377.06      303.17     75.14 o 
  -2  16   1     1889.74     1838.50    146.43 o 
  -1  16   1       72.56      200.99     62.22 o 
   0  16   1    20472.07    19723.63    449.73 o 
   1  16   1      807.82      650.84     96.51 o 
   2  16   1     3819.49     3935.57    233.45 o 
   3  16   1       11.84       61.27     68.81 o 
   4  16   1    10999.86    11582.80    375.82 o 
   5  16   1        2.70      -26.96     69.98 o 
   6  16   1     6527.21     7166.65    448.66 o 
   7  16   1       21.37      118.43     99.60 o 
   8  16   1     4911.43     4982.29    343.70 o 
  -8  17   1      442.44      402.87    133.85 o 
  -7  17   1     5857.98     6387.00    402.04 o 
  -6  17   1    13244.32    13573.69    534.03 o 
  -5  17   1     2308.77     2480.86    225.58 o 
  -4  17   1       20.22       99.06    105.08 o 
  -3  17   1     3574.20     3574.81    244.26 o 
  -2  17   1     9503.22     9600.46    342.59 o 
  -1  17   1     4091.66     4047.44    213.99 o 
   0  17   1     1102.52     1332.95    135.72 o 
   1  17   1      160.06      258.45     86.37 o 
   2  17   1     8227.11     7612.47    334.20 o 
   3  17   1     3554.74     3281.96    209.82 o 
   4  17   1     4371.55     4442.83    243.09 o 
   5  17   1       18.17        2.13     70.16 o 
   6  17   1     2754.93     2446.63    289.97 o 
   7  17   1     4312.38     3901.08    302.76 o 
  -6  18   1      307.10      403.11    124.69 o 
  -5  18   1     4781.92     4579.96    307.37 o 
  -4  18   1      262.96      183.24    154.57 o 
  -3  18   1     9917.67     9588.77    513.12 o 
  -2  18   1       10.66      -21.13     68.61 o 
  -1  18   1     3343.07     3266.71    212.58 o 
   0  18   1     1571.28     1550.73    156.40 o 
   1  18   1    14205.88    13870.56    571.20 o 
   2  18   1       54.60       49.76     76.51 o 
   3  18   1     1837.23     1776.99    156.93 o 
   4  18   1      189.40      137.67    100.73 o 
   5  18   1    11508.84    11573.64    506.36 o 
   6  18   1      118.22      161.45    115.81 o 
  -5  19   1     2434.31     2184.39    273.52 o 
  -4  19   1       87.02      190.72    138.44 o 
  -3  19   1     3698.44     3477.98    319.33 o 
  -2  19   1     3121.38     3064.02    298.19 o 
  -1  19   1     5378.00     4942.51    399.30 o 
   0  19   1      530.02      606.49    120.58 o 
   1  19   1     2556.13     2942.53    231.91 o 
   2  19   1     2714.82     2698.49    196.26 o 
   3  19   1     5202.45     5185.19    480.45 o 
   4  19   1     1426.44     1481.41    213.46 o 
  -1  20   1     1006.36      772.74    163.08 o 
   0  20   1    10084.11     8764.00    500.02 o 
   1  20   1     2242.02     2267.09    271.73 o 
 -14   0   2     1312.14     1462.12    280.92 o 
 -12   0   2    13911.23    13557.99    645.12 o 
 -10   0   2      751.08      171.61    343.11 o 
  -8   0   2    40025.78    37349.24    615.98 o 
  -6   0   2     8252.02     8028.49    238.77 o 
  -4   0   2    15309.37    14159.81    295.89 o 
  -2   0   2    98059.13    94634.57   1662.13 o 
   0   0   2    18431.99    18830.89    424.74 o 
   2   0   2   106473.30   101315.10    597.98 o 
   4   0   2    21047.94    20479.77    358.53 o 
   6   0   2    68444.50    66618.91   1060.86 o 
   8   0   2     6100.70     5709.94    276.74 o 
  10   0   2    16674.19    15050.67    578.40 o 
  12   0   2        4.63      221.84    148.49 o 
  14   0   2    10959.37    10690.02    957.57 o 
 -15   1   2     2772.94     2490.61    275.49 o 
 -14   1   2    11284.79    11016.65    398.50 o 
 -13   1   2      207.18      276.29     70.64 o 
 -12   1   2      803.93      773.37    115.09 o 
 -11   1   2     5321.89     5100.75    303.09 o 
 -10   1   2    15791.55    15735.13    397.71 o 
  -9   1   2     9065.96     9279.27    242.79 o 
  -8   1   2     1210.92     1246.08     76.40 o 
  -7   1   2     4507.88     5121.25    131.53 o 
  -6   1   2    36382.37    34780.54    308.90 o 
  -5   1   2    13542.77    14269.65    231.50 o 
  -4   1   2     7465.86     7688.01    120.13 o 
  -3   1   2     2993.64     3155.72     83.15 o 
  -2   1   2    44524.37    45541.39    375.36 o 
  -1   1   2    22597.71    25158.54    334.22 o 
   0   1   2     5014.41     4684.13    104.55 o 
   1   1   2     1131.39     1209.81     63.15 o 
   2   1   2     2313.47     2145.15     85.10 o 
   3   1   2     3711.05     4029.72    125.61 o 
   4   1   2    10995.93     9595.12    177.77 o 
   5   1   2      198.37      149.81     24.47 o 
   6   1   2     3377.16     3158.54    120.72 o 
   7   1   2    20788.62    21386.18    318.21 o 
   8   1   2    25654.56    23880.10    527.49 o 
   9   1   2     1766.54     1629.17    144.98 o 
  10   1   2      190.03      137.37     52.70 o 
  11   1   2     4639.24     4621.15    299.06 o 
  12   1   2    12732.36    12617.79    512.45 o 
  13   1   2     3192.78     2877.60    294.15 o 
  14   1   2       30.98      117.57    102.37 o 
 -14   2   2       82.97       70.11     69.55 o 
 -13   2   2    13897.39    13571.80    380.11 o 
 -12   2   2      238.47      187.38     68.67 o 
 -11   2   2     4232.87     4612.31    247.92 o 
 -10   2   2      218.50      166.45     67.56 o 
  -9   2   2    12448.13    13385.01    340.10 o 
  -8   2   2      719.96      636.35     64.94 o 
  -7   2   2    41263.39    41751.48    424.25 o 
  -6   2   2      959.80     1117.27     64.36 o 
  -5   2   2    10805.99    11537.38    193.37 o 
  -4   2   2       87.12       96.02     16.40 o 
  -3   2   2    48486.39    48501.75    480.74 o 
  -2   2   2     1728.74     1690.21     93.07 o 
  -1   2   2     7068.93     7158.61    128.39 o 
   0   2   2     4749.77     5357.01    102.89 o 
   1   2   2    35681.28    37464.78    481.40 o 
   2   2   2    45154.15    48630.45    461.18 o 
   3   2   2      751.20      913.68     65.37 o 
   4   2   2     4200.87     4195.40    127.13 o 
   5   2   2    53209.52    54493.89    700.31 o 
   6   2   2     6546.51     6880.05    182.01 o 
   7   2   2     2021.11     2167.01    100.22 o 
   8   2   2     1460.59     1365.72     95.11 o 
   9   2   2    18032.57    17781.13    354.29 o 
  10   2   2      302.81      262.69     55.29 o 
  11   2   2     5611.09     5182.47    402.72 o 
  12   2   2      330.29      369.06    210.21 o 
  13   2   2     5077.98     4944.04    383.30 o 
 -14   3   2     1833.22     1985.10    205.43 o 
 -13   3   2     6600.23     6505.28    375.35 o 
 -12   3   2      432.74      360.10     70.56 o 
 -11   3   2     3909.54     3903.09    187.66 o 
 -10   3   2     6787.29     7228.08    223.79 o 
  -9   3   2    15476.29    15691.51    332.57 o 
  -8   3   2      277.01      284.79     42.42 o 
  -7   3   2     8000.38     7881.05    190.46 o 
  -6   3   2    13418.60    12951.30    226.86 o 
  -5   3   2    57780.10    55395.82    434.73 o 
  -4   3   2     2103.29     2150.63     59.17 o 
  -3   3   2     5072.79     5132.79    154.17 o 
  -2   3   2     1141.37     1115.96     83.51 o 
  -1   3   2    67411.63    67154.52    620.56 o 
   0   3   2    25687.92    25650.95    291.85 o 
   1   3   2     1782.58     2122.41     69.27 o 
   2   3   2     7034.36     6866.16    165.93 o 
   3   3   2    50732.90    51677.89    452.99 o 
   4   3   2    10757.43    10197.98    218.62 o 
   5   3   2     9705.93     9899.15    251.56 o 
   6   3   2     5890.63     6091.32    162.28 o 
   7   3   2    23674.18    23126.09    464.95 o 
   8   3   2     3314.68     3521.38    155.45 o 
   9   3   2     9388.60     9318.27    210.81 o 
  10   3   2       30.07        6.98     33.74 o 
  11   3   2     8773.10     8448.23    581.66 o 
  12   3   2     1856.46     1520.79    966.39 o 
  13   3   2     7272.71     7071.70    578.15 o 
 -14   4   2      492.69      453.11    102.39 o 
 -13   4   2     1742.48     1936.20    163.90 o 
 -12   4   2    14759.85    15318.43    390.55 o 
 -11   4   2     2770.03     2826.25    162.33 o 
 -10   4   2     1206.04     1256.77     96.64 o 
  -9   4   2     2056.27     2046.25    114.70 o 
  -8   4   2    40971.06    41297.24    503.67 o 
  -7   4   2     4175.93     3899.84    134.15 o 
  -6   4   2     1212.19     1469.23     78.41 o 
  -5   4   2      721.89      709.13     60.72 o 
  -4   4   2    43226.06    42433.27    903.03 o 
  -3   4   2     5755.22     5234.36    155.02 o 
  -2   4   2     9038.85     9173.16    158.70 o 
  -1   4   2      223.33      218.00     23.48 o 
   0   4   2    46561.88    47140.29    357.79 o 
   1   4   2    38697.34    38521.66    458.57 o 
   2   4   2    10405.13    10731.37    185.57 o 
   3   4   2     8743.83     8885.03    127.46 o 
   4   4   2     9695.60     9847.63    240.29 o 
   5   4   2    17014.25    17078.70    309.61 o 
   6   4   2    19626.83    19390.63    501.46 o 
   7   4   2     1980.44     1591.17    107.16 o 
   8   4   2     1988.02     1893.77     82.56 o 
   9   4   2      609.70      582.51     52.78 o 
  10   4   2    20876.71    20093.18    620.78 o 
  11   4   2     1108.57      713.98    269.02 o 
  12   4   2        5.58      118.76    240.06 o 
  13   4   2      540.78      404.82    392.05 o 
 -14   5   2    11093.17    10867.12    567.23 o 
 -13   5   2      129.72      127.38    105.42 o 
 -12   5   2       82.56       81.75     67.64 o 
 -11   5   2     1012.77     1104.06    122.74 o 
 -10   5   2    16972.21    16486.16    380.47 o 
  -9   5   2     1047.23     1102.61     96.07 o 
  -8   5   2      847.28      946.97    108.75 o 
  -7   5   2     3079.19     3394.63    126.24 o 
  -6   5   2    32229.38    32670.79    374.83 o 
  -5   5   2     4018.71     3634.87    133.95 o 
  -4   5   2     5986.45     5847.17    126.91 o 
  -3   5   2     1505.48     1573.56     90.30 o 
  -2   5   2    53209.91    53496.22    852.62 o 
  -1   5   2     8152.05     7523.63    152.92 o 
   0   5   2    41037.20    42371.98    382.06 o 
   1   5   2     2846.60     3363.63     97.60 o 
   2   5   2    40015.49    41352.99    451.05 o 
   3   5   2     6118.19     5806.12    126.33 o 
   4   5   2    61141.26    63514.35    836.77 o 
   5   5   2     1482.94     1443.20     70.88 o 
   6   5   2    12657.63    12828.30    486.65 o 
   7   5   2     2503.46     2343.03    203.09 o 
   8   5   2    18100.38    18238.35    507.39 o 
   9   5   2      119.85       51.04    117.36 o 
  10   5   2      785.91     1084.91    279.04 o 
  11   5   2      494.29      550.20    166.90 o 
  12   5   2    12495.02    12598.09    753.09 o 
  13   5   2      756.77      601.58    415.34 o 
 -14   6   2       23.18      110.00    180.78 o 
 -13   6   2     5718.47     6080.55    356.71 o 
 -12   6   2     4924.16     5093.95    264.83 o 
 -11   6   2    10670.91    11493.18    559.41 o 
 -10   6   2      656.27      603.69     80.76 o 
  -9   6   2     2020.82     2419.57    143.56 o 
  -8   6   2    11369.79    11281.65    247.53 o 
  -7   6   2    24941.18    24254.46    398.13 o 
  -6   6   2     5943.23     6085.73    160.94 o 
  -5   6   2     6829.78     6720.43    149.26 o 
  -4   6   2    26157.76    25665.67    458.13 o 
  -3   6   2    77635.05    73754.23    705.30 o 
  -2   6   2     2423.22     2160.24    104.05 o 
  -1   6   2     7642.17     8079.19    162.89 o 
   0   6   2    11087.60    10918.74    188.22 o 
   1   6   2    39280.82    36881.37    380.59 o 
   2   6   2    17283.69    18082.99    233.86 o 
   3   6   2     4815.72     5091.50    139.45 o 
   4   6   2     5383.04     5337.21    129.99 o 
   5   6   2    19183.25    18996.75    301.30 o 
   6   6   2    10956.80    10525.46    303.26 o 
   7   6   2    10970.04    10837.77    449.64 o 
   8   6   2      129.40       99.79     67.64 o 
   9   6   2    13776.67    14144.77    708.85 o 
  10   6   2     7615.69     9282.86    594.24 o 
  11   6   2     6717.83     6885.73    544.49 o 
  12   6   2        0.54      -90.39    110.53 o 
  13   6   2     2549.19     2989.87    625.22 o 
 -14   7   2      116.91      263.58    113.70 o 
 -13   7   2     5351.87     4971.21    413.87 o 
 -12   7   2       18.36       65.30     66.62 o 
 -11   7   2     9434.27     8298.25    441.04 o 
 -10   7   2       11.92       73.71     62.75 o 
  -9   7   2    16478.94    17025.19    428.53 o 
  -8   7   2        7.69       39.64     43.73 o 
  -7   7   2     3437.93     3273.19    131.21 o 
  -6   7   2      186.23      197.30     57.48 o 
  -5   7   2    33779.31    32828.93    340.59 o 
  -4   7   2        2.77       51.31     26.35 o 
  -3   7   2     2838.46     3162.29    105.48 o 
  -2   7   2      106.60      227.45     33.32 o 
  -1   7   2    80194.09    79559.46    567.79 o 
   0   7   2     2869.69     2979.45    108.67 o 
   1   7   2     1181.57     1064.68     62.10 o 
   2   7   2     1674.46     1948.03     78.31 o 
   3   7   2    84785.23    85105.95    939.76 o 
   4   7   2      206.06      315.67     36.71 o 
   5   7   2     5849.84     5764.98    156.50 o 
   6   7   2       78.51       24.34     38.13 o 
   7   7   2    27082.88    26312.91    531.75 o 
   8   7   2      113.00       43.22    102.62 o 
   9   7   2     6549.36     6467.61    485.81 o 
  10   7   2      848.97      738.88    184.81 o 
  11   7   2     7359.56     8127.09   1391.57 o 
  12   7   2      432.97      540.66    190.91 o 
  13   7   2     4478.31     4734.48    423.92 o 
 -13   8   2     2229.96     2169.19    271.32 o 
 -12   8   2     8816.95     8679.63    416.17 o 
 -11   8   2     7147.99     7345.97    316.58 o 
 -10   8   2      261.65      114.73     63.76 o 
  -9   8   2     5582.64     4855.27    174.72 o 
  -8   8   2     8053.39     8186.78    211.35 o 
  -7   8   2    15239.85    15439.65    283.14 o 
  -6   8   2      373.48      325.62     44.82 o 
  -5   8   2     2758.46     2657.70    107.54 o 
  -4   8   2    20928.60    21001.70    275.52 o 
  -3   8   2    30884.66    31868.44    498.61 o 
  -2   8   2    11543.58     7747.82   1981.76 o 
  -1   8   2     5360.78     5789.79    171.80 o 
   0   8   2    22808.59    23383.21    357.81 o 
   1   8   2    12194.48    11858.90    213.95 o 
   2   8   2    22608.00    22766.74    298.02 o 
   3   8   2      123.84      246.68     36.86 o 
   4   8   2     6926.13     6885.61    151.75 o 
   5   8   2     9593.81     9212.80    190.23 o 
   6   8   2    18124.54    18377.20    297.17 o 
   7   8   2     5217.29     5268.71    152.82 o 
   8   8   2     1352.31     1117.47     82.83 o 
   9   8   2     9236.93     9293.43    585.92 o 
  10   8   2    10468.71    11124.11    562.28 o 
  11   8   2     4089.97     3636.87    348.45 o 
  12   8   2      133.91       60.14    151.02 o 
 -13   9   2        5.57      106.32    104.86 o 
 -12   9   2       31.97      238.85     92.51 o 
 -11   9   2      386.56      445.23     93.27 o 
 -10   9   2    24127.53    24433.76    567.01 o 
  -9   9   2      120.72       81.72     62.90 o 
  -8   9   2     2629.28     2386.95    116.43 o 
  -7   9   2      188.51      184.68     38.50 o 
  -6   9   2    26499.63    25990.13    352.59 o 
  -5   9   2      327.73      359.41     42.99 o 
  -4   9   2    16893.78    16502.84    362.83 o 
  -3   9   2     2513.06     2680.89    104.77 o 
  -2   9   2    45343.24    45675.03    538.05 o 
  -1   9   2      596.03      687.36     65.34 o 
   0   9   2    18843.50    18884.47    426.62 o 
   1   9   2      226.52      286.29     47.95 o 
   2   9   2    14604.66    14309.67    275.42 o 
   3   9   2      952.52      871.22     59.78 o 
   4   9   2    38403.98    37979.20    544.22 o 
   5   9   2      633.66      633.88     62.65 o 
   6   9   2     2786.25     2702.12    115.50 o 
   7   9   2      640.29      476.68     60.51 o 
   8   9   2    26558.39    25291.21    970.89 o 
   9   9   2      145.82      136.68    107.80 o 
  10   9   2       42.42        9.17     95.57 o 
  11   9   2       33.62      -65.14    118.24 o 
  12   9   2    10960.14    12122.41    649.95 o 
 -13  10   2     2016.98     1896.08    268.27 o 
 -12  10   2    10970.51    11808.52    609.61 o 
 -11  10   2     1070.07     1294.05    145.39 o 
 -10  10   2        7.71       69.05     84.01 o 
  -9  10   2      667.82      538.46     91.47 o 
  -8  10   2    13988.68    13836.35    295.94 o 
  -7  10   2     3488.59     3390.71    168.88 o 
  -6  10   2     5328.38     4975.97    159.87 o 
  -5  10   2      131.02      200.11     40.72 o 
  -4  10   2    25958.34    25239.32    580.64 o 
  -3  10   2     9957.72     9777.19    223.10 o 
  -2  10   2    13137.09    12818.59    273.14 o 
  -1  10   2      666.58      554.50     87.92 o 
   0  10   2    11260.92    11075.48    279.65 o 
   1  10   2    19178.70    19154.49    389.58 o 
   2  10   2    14004.92    14573.30    311.07 o 
   3  10   2     3469.98     3562.33    148.65 o 
   4  10   2     3486.00     3555.77    148.43 o 
   5  10   2    28297.45    28297.46    412.32 o 
   6  10   2    17392.78    17718.95    301.66 o 
   7  10   2      242.78      379.21    103.81 o 
   8  10   2      494.10      413.58    122.11 o 
   9  10   2     4507.06     4713.53    371.71 o 
  10  10   2    13321.82    14128.52    797.88 o 
  11  10   2      848.82     1170.64    212.61 o 
  12  10   2      136.38      220.17    128.12 o 
 -12  11   2      373.29      380.33    142.84 o 
 -11  11   2     7867.44     7879.67    492.58 o 
 -10  11   2     1850.06     1633.09    156.99 o 
  -9  11   2    12894.37    13031.74    423.35 o 
  -8  11   2      106.21      182.39     74.65 o 
  -7  11   2     6938.37     6372.45    219.56 o 
  -6  11   2     2432.56     2438.73    116.60 o 
  -5  11   2    32396.20    32011.64    448.55 o 
  -4  11   2     1725.62     1685.84     99.41 o 
  -3  11   2     4072.02     3947.03    143.76 o 
  -2  11   2      409.83      539.11     91.26 o 
  -1  11   2    17370.75    17334.77    331.11 o 
   0  11   2       59.20      120.69     46.92 o 
   1  11   2        1.11       60.95     45.94 o 
   2  11   2     1880.70     1816.54    116.39 o 
   3  11   2    25967.44    24932.14    479.12 o 
   4  11   2       90.69      116.73     49.54 o 
   5  11   2     1916.10     2091.46    121.72 o 
   6  11   2       13.50      116.24     42.84 o 
   7  11   2    14650.40    14253.97    403.62 o 
   8  11   2      678.29      887.62    162.13 o 
   9  11   2     6879.21     6490.59    437.34 o 
  10  11   2      376.22      345.14    138.43 o 
  11  11   2    10913.76    11664.54    632.71 o 
 -12  12   2     2618.67     2821.68    328.45 o 
 -11  12   2     4459.55     4897.77    399.83 o 
 -10  12   2       32.44      212.73    107.77 o 
  -9  12   2     5671.86     5868.66    292.19 o 
  -8  12   2     4310.67     4471.49    277.22 o 
  -7  12   2    10016.72    10121.72    439.04 o 
  -6  12   2     1519.35     1574.62     98.84 o 
  -5  12   2     1808.11     1772.56    120.23 o 
  -4  12   2     3084.96     2876.10    143.08 o 
  -3  12   2    24556.88    24297.76    430.74 o 
  -2  12   2     1802.47     2158.49    135.80 o 
  -1  12   2     3604.46     3364.40    177.54 o 
   0  12   2      906.55     1149.44    105.74 o 
   1  12   2    33954.90    34109.99    536.29 o 
   2  12   2     9100.47     9300.19    272.61 o 
   3  12   2     3334.33     3052.51    160.51 o 
   4  12   2     3759.66     3718.33    181.77 o 
   5  12   2    30252.88    29135.02    568.56 o 
   6  12   2     3191.83     3126.65    192.12 o 
   7  12   2      875.91     1014.69    121.74 o 
   8  12   2       13.95       83.65    119.53 o 
   9  12   2    11749.14    11782.19    593.53 o 
  10  12   2     1909.39     2243.31    275.22 o 
  11  12   2     4892.87     5245.43    437.78 o 
 -11  13   2     2679.68     2544.37    297.38 o 
 -10  13   2     8521.92     8717.25    523.69 o 
  -9  13   2     2995.66     2991.04    222.22 o 
  -8  13   2     1627.83     1351.07    212.41 o 
  -7  13   2     2326.21     2364.97    248.44 o 
  -6  13   2    18680.90    18629.32    531.51 o 
  -5  13   2     4053.11     4355.37    193.59 o 
  -4  13   2     8807.68     8617.93    490.87 o 
  -3  13   2      731.54      854.20     88.86 o 
  -2  13   2    10992.72    11032.93    310.01 o 
  -1  13   2     3738.44     3573.08    182.59 o 
   0  13   2     7152.95     7030.32    307.29 o 
   1  13   2       94.27      205.44     72.92 o 
   2  13   2     4101.99     3951.92    207.90 o 
   3  13   2     2817.93     2498.28    186.06 o 
   4  13   2    18049.37    17746.02    456.16 o 
   5  13   2     1954.95     2113.57    165.02 o 
   6  13   2     2779.74     2861.18    228.59 o 
   7  13   2     1282.30     1388.23    200.66 o 
   8  13   2    10992.97    10669.55    547.97 o 
   9  13   2     1390.16     1309.45    218.17 o 
  10  13   2       65.71       65.79    121.46 o 
 -10  14   2      140.16      122.59    108.95 o 
  -9  14   2      471.40      940.28    160.19 o 
  -8  14   2    13761.75    14382.04    523.82 o 
  -7  14   2     2900.33     2872.54    228.57 o 
  -6  14   2     1233.22     1215.72    146.66 o 
  -5  14   2      178.85      261.22     82.89 o 
  -4  14   2    17173.89    16720.04    457.83 o 
  -3  14   2     2907.33     2693.15    167.19 o 
  -2  14   2     6211.17     6005.34    239.98 o 
  -1  14   2     2330.88     2420.86    158.95 o 
   0  14   2     7497.70     7212.86    282.85 o 
   1  14   2      147.78      207.74     80.34 o 
   2  14   2    13473.66    13597.46    395.98 o 
   3  14   2        5.22      195.14     71.33 o 
   4  14   2     7447.34     7801.46    315.01 o 
   5  14   2      102.92      134.91     65.71 o 
   6  14   2     9544.58     9406.92    385.23 o 
   7  14   2      250.17      233.68    161.03 o 
   8  14   2     3397.87     3794.10    371.25 o 
   9  14   2      457.27      142.63    135.81 o 
 -10  15   2     2556.93     3120.92    332.11 o 
  -9  15   2     4860.49     4711.73    395.95 o 
  -8  15   2      870.17     1195.56    211.58 o 
  -7  15   2     2020.76     2023.50    197.45 o 
  -6  15   2     6768.73     7396.35    416.82 o 
  -5  15   2    12537.71    12515.14    452.74 o 
  -4  15   2      326.87      472.91     92.67 o 
  -3  15   2      364.17      421.91     81.90 o 
  -2  15   2     7253.67     7068.46    271.93 o 
  -1  15   2    15017.14    14844.96    438.70 o 
   0  15   2     4283.32     4353.95    253.41 o 
   1  15   2      785.17      751.46    117.78 o 
   2  15   2     2866.81     2915.96    193.81 o 
   3  15   2    13986.71    13609.45    443.44 o 
   4  15   2     5319.29     5497.57    276.26 o 
   5  15   2      684.02      833.10    119.21 o 
   6  15   2      353.58      214.09     94.67 o 
   7  15   2     8247.75     8212.63    481.24 o 
   8  15   2     5550.64     6111.60    425.96 o 
   9  15   2     1744.77     1875.38    230.95 o 
  -9  16   2     4328.33     4011.99    386.24 o 
  -8  16   2       93.08      122.11     98.39 o 
  -7  16   2    13587.34    14146.08    636.34 o 
  -6  16   2      692.09      586.28    118.44 o 
  -5  16   2     2990.04     3019.11    233.18 o 
  -4  16   2       95.37      155.80     75.38 o 
  -3  16   2    16954.75    17341.08    435.93 o 
  -2  16   2        2.72       87.28     57.33 o 
  -1  16   2     1268.97     1314.35    144.92 o 
   0  16   2        4.43       45.34     66.35 o 
   1  16   2    15352.85    14865.73    398.90 o 
   2  16   2      522.01      724.93     96.92 o 
   3  16   2      376.11      242.39    105.16 o 
   4  16   2      239.82       99.26     61.91 o 
   5  16   2     9370.48     9160.22    394.23 o 
   6  16   2      121.16       98.07     91.29 o 
   7  16   2     3498.86     3251.30    281.31 o 
   8  16   2       51.32       23.09    154.70 o 
  -8  17   2       41.10      -48.02    106.59 o 
  -7  17   2     1472.13     1507.32    315.75 o 
  -6  17   2     4060.13     3665.52    329.89 o 
  -5  17   2     5641.28     5697.54    332.49 o 
  -4  17   2     1007.31     1322.73    190.80 o 
  -3  17   2      952.17      930.95    130.19 o 
  -2  17   2     6433.83     5883.59    269.27 o 
  -1  17   2    11877.75    11606.18    426.99 o 
   0  17   2     4556.54     4773.81    282.44 o 
   1  17   2        1.82      182.18     77.23 o 
   2  17   2     1695.18     1678.89    158.37 o 
   3  17   2     9457.19     9467.83    391.13 o 
   4  17   2     2994.29     3179.55    209.50 o 
   5  17   2      753.74      561.05    113.78 o 
   6  17   2     2842.35     2908.67    262.28 o 
   7  17   2     6737.65     6318.58    393.65 o 
  -6  18   2     2149.70     1942.22    251.80 o 
  -5  18   2      218.24      261.61    132.37 o 
  -4  18   2    14628.04    14932.16    655.82 o 
  -3  18   2      532.05      565.68    141.38 o 
  -2  18   2     2712.83     2994.70    269.14 o 
  -1  18   2      138.59      281.11    125.40 o 
   0  18   2    13608.49    12114.64    407.47 o 
   1  18   2      634.73      687.35    113.67 o 
   2  18   2     5348.11     5270.14    284.50 o 
   3  18   2      139.77      248.24    107.13 o 
   4  18   2     1498.52     1247.22    157.00 o 
   5  18   2      102.00       48.75     96.77 o 
  -5  19   2     1344.02     1032.01    270.93 o 
  -4  19   2     1644.66     1741.74    240.12 o 
  -3  19   2      182.69       58.70    136.74 o 
  -2  19   2     5231.42     4936.00    358.04 o 
  -1  19   2     3472.78     3188.37    243.80 o 
   0  19   2     6600.61     6500.19    356.91 o 
   1  19   2       53.02      343.31     94.53 o 
   2  19   2     6373.85     6029.00    326.69 o 
   3  19   2     1775.58     1611.55    192.95 o 
   4  19   2     8237.91     8010.11    408.42 o 
  -1  20   2      104.18      145.76    105.89 o 
   0  20   2     1139.15      965.12    184.87 o 
 -15   0   3     9008.33     7809.23    551.96 o 
 -13   0   3     1750.30     1855.72    492.25 o 
 -11   0   3    10798.15    11473.54    536.69 o 
  -9   0   3      332.98      225.35     62.76 o 
  -7   0   3    53595.54    53003.67    772.84 o 
  -5   0   3     1625.85     1861.74    105.62 o 
  -3   0   3    69201.21    69538.41    673.55 o 
  -1   0   3     1711.59     1420.08     68.30 o 
   1   0   3    39972.42    40891.80    702.08 o 
   3   0   3     3201.71     3838.67    139.25 o 
   5   0   3    17404.70    16803.68    413.76 o 
   7   0   3    22548.93    22398.73    536.26 o 
   9   0   3    16919.07    16855.71    507.99 o 
  11   0   3    13394.99    13384.91    741.93 o 
  13   0   3     1716.27     1944.04    317.87 o 
 -15   1   3     2839.58     2695.35    276.31 o 
 -14   1   3     6708.59     7500.40    358.31 o 
 -13   1   3    12092.26    11369.70    428.33 o 
 -12   1   3      243.33       20.69     57.92 o 
 -11   1   3     7446.05     7758.40    312.23 o 
 -10   1   3    15282.55    15730.70    372.87 o 
  -9   1   3     8453.14     8488.89    233.22 o 
  -8   1   3     6218.12     5762.98    162.50 o 
  -7   1   3     1230.71     1209.41     69.50 o 
  -6   1   3    21813.19    21237.00    302.92 o 
  -5   1   3    15269.79    14926.32    224.90 o 
  -4   1   3    18468.79    17357.37    224.17 o 
  -3   1   3      369.56      369.25     39.86 o 
  -2   1   3     5105.41     4768.34    108.47 o 
  -1   1   3    50051.90    51737.25    351.64 o 
   0   1   3    58956.86    58089.59    451.06 o 
   1   1   3     2537.82     2768.78     84.74 o 
   2   1   3     7091.85     8069.32    136.11 o 
   3   1   3     9320.59     8424.52    132.89 o 
   4   1   3    22396.80    21711.92    279.10 o 
   5   1   3    18353.41    19530.17    302.99 o 
   6   1   3       10.96       32.46     31.59 o 
   7   1   3    18513.03    18468.92    336.28 o 
   8   1   3    18178.16    17677.41    346.54 o 
   9   1   3     6459.92     6494.07    219.96 o 
  10   1   3     1143.38      995.49    143.54 o 
  11   1   3     1840.70     2000.49    206.92 o 
  12   1   3     3633.39     3381.47    276.90 o 
  13   1   3     4872.81     4983.17    348.87 o 
 -15   2   3       21.24      119.53    110.31 o 
 -14   2   3      469.01      526.97    108.36 o 
 -13   2   3      486.80      431.19     81.30 o 
 -12   2   3    18521.54    19357.20    423.90 o 
 -11   2   3     1459.40     1598.82    118.87 o 
 -10   2   3     2680.81     2707.84    157.63 o 
  -9   2   3        5.19       51.18     36.27 o 
  -8   2   3    33331.14    32625.32    420.17 o 
  -7   2   3     8808.73     8198.00    192.69 o 
  -6   2   3    24358.26    23937.29    292.73 o 
  -5   2   3     2160.41     2476.21     75.43 o 
  -4   2   3    23941.30    22870.69    247.21 o 
  -3   2   3    24906.29    24251.09    220.40 o 
  -2   2   3    42898.45    42351.50    372.35 o 
  -1   2   3      249.45      376.87     32.76 o 
   0   2   3    18020.02    18206.76    294.68 o 
   1   2   3      457.40      700.61     49.16 o 
   2   2   3    31988.07    31419.51    507.83 o 
   3   2   3     3943.79     3822.57    153.01 o 
   4   2   3       44.91      141.52     39.79 o 
   5   2   3      940.83     1058.27     78.60 o 
   6   2   3    47856.59    48320.56    600.20 o 
   7   2   3     7362.48     7125.78    198.62 o 
   8   2   3      841.99      733.74     56.81 o 
   9   2   3        9.86       68.75     34.98 o 
  10   2   3    16800.28    16488.35    364.46 o 
  11   2   3      862.38      657.42    132.03 o 
  12   2   3     3184.22     3019.37    308.57 o 
  13   2   3      156.90      264.53    183.39 o 
 -15   3   3      479.50      607.50    208.60 o 
 -14   3   3     9353.10     8838.23    401.26 o 
 -13   3   3     1226.95     1319.61    123.37 o 
 -12   3   3     2578.92     2492.38    156.38 o 
 -11   3   3      102.63       96.84     44.82 o 
 -10   3   3    12878.17    12711.23    285.90 o 
  -9   3   3     6706.35     6977.74    212.95 o 
  -8   3   3     4620.53     4704.03    150.76 o 
  -7   3   3      170.24      217.78     38.33 o 
  -6   3   3     9400.98     9131.12    164.76 o 
  -5   3   3    14216.36    14799.75    173.68 o 
  -4   3   3    14265.21    14550.10    177.41 o 
  -3   3   3     1978.49     2391.34    136.37 o 
  -2   3   3    14874.19    15052.47    228.21 o 
  -1   3   3    10513.27    11234.26    151.65 o 
   0   3   3    79827.03    83064.98    606.08 o 
   1   3   3     1377.50     1497.26     72.59 o 
   2   3   3     3784.26     3878.04    102.88 o 
   3   3   3     5800.23     5706.21    176.38 o 
   4   3   3    42083.77    41617.22    471.63 o 
   5   3   3     1005.13      982.44     86.74 o 
   6   3   3      711.69      785.74     95.98 o 
   7   3   3     3987.58     3790.73    203.24 o 
   8   3   3    25439.05    24742.67    736.48 o 
   9   3   3     3188.30     2922.49    315.91 o 
  10   3   3       40.20       21.35     75.73 o 
  11   3   3      549.74      584.62    179.13 o 
  12   3   3    13061.81    13472.92    793.21 o 
  13   3   3     3497.77     3044.14    400.21 o 
 -14   4   3      272.59      368.63    227.88 o 
 -13   4   3     6061.44     5948.84    250.56 o 
 -12   4   3     1306.76     1204.73    112.36 o 
 -11   4   3    18909.87    18661.18    395.89 o 
 -10   4   3      422.26      483.93     66.88 o 
  -9   4   3     3088.79     2932.14    129.89 o 
  -8   4   3     1214.09     1294.18     81.63 o 
  -7   4   3    32950.93    32931.42    413.41 o 
  -6   4   3     3387.61     3762.73    105.85 o 
  -5   4   3      153.98      183.63     25.19 o 
  -4   4   3     2845.07     2874.82     97.17 o 
  -3   4   3    52217.75    51293.37    588.89 o 
  -2   4   3      586.32      606.71     37.59 o 
  -1   4   3    24075.37    23827.69    344.85 o 
   0   4   3       38.63      120.44     25.12 o 
   1   4   3    95745.02    97311.04    524.83 o 
   2   4   3     1868.89     2047.67     75.72 o 
   3   4   3     9241.13     8149.73    186.22 o 
   4   4   3      100.19      155.30     40.95 o 
   5   4   3    29797.40    30272.20    470.90 o 
   6   4   3     5338.63     5373.59    233.71 o 
   7   4   3    18265.49    18557.34    503.94 o 
   8   4   3     1229.58     1487.48    165.97 o 
   9   4   3     5674.59     5679.18    308.73 o 
  10   4   3     3079.77     2754.34    340.71 o 
  11   4   3     8028.72     7830.22    593.23 o 
  12   4   3      247.01      -68.91    158.70 o 
  13   4   3      797.29      818.76    227.04 o 
 -14   5   3      238.50      310.09    127.42 o 
 -13   5   3     8508.82     8154.64    382.43 o 
 -12   5   3      377.69      418.02    105.51 o 
 -11   5   3     2871.35     2911.89    184.67 o 
 -10   5   3      209.64      449.70     68.98 o 
  -9   5   3    32817.42    32931.76    489.99 o 
  -8   5   3     2575.40     2655.23    143.83 o 
  -7   5   3       40.66       73.25     39.15 o 
  -6   5   3     5821.75     5632.65    230.87 o 
  -5   5   3    67330.10    61112.60   2313.43 o 
  -4   5   3      323.21      321.19     40.64 o 
  -3   5   3     1873.88     1818.65     81.01 o 
  -2   5   3      745.63      703.33     43.59 o 
  -1   5   3    70113.13    69554.20    476.99 o 
   0   5   3      110.24      128.60     32.54 o 
   1   5   3    13603.99    12605.24    231.23 o 
   2   5   3     7323.83     7539.20    164.40 o 
   3   5   3    33278.46    34064.04    354.08 o 
   4   5   3      252.81      152.70     70.18 o 
   5   5   3    19172.73    19062.83    354.51 o 
   6   5   3      590.38      496.95     89.54 o 
   7   5   3     6681.26     6958.30    364.89 o 
   8   5   3      693.21      578.02    125.00 o 
   9   5   3    19490.70    18832.11    834.69 o 
  10   5   3       71.95      275.64    139.33 o 
  11   5   3     2589.04     2472.12    341.36 o 
  12   5   3     1709.02     1606.49    291.67 o 
  13   5   3    11733.38    11895.76    787.35 o 
 -14   6   3     1011.17      944.89    185.11 o 
 -13   6   3      162.56      388.19    111.51 o 
 -12   6   3    10564.15    10511.16    364.52 o 
 -11   6   3     5262.36     5185.68    254.79 o 
 -10   6   3     4462.51     4483.89    197.95 o 
  -9   6   3     2028.18     2151.97    129.91 o 
  -8   6   3     5915.50     6240.71    218.49 o 
  -7   6   3     9123.25     8966.41    291.78 o 
  -6   6   3     5024.25     4947.50    148.37 o 
  -5   6   3      146.38      129.00     46.84 o 
  -4   6   3     9200.51     8758.17    273.97 o 
  -3   6   3    22231.22    22746.29    329.81 o 
  -2   6   3    38281.17    40509.13    343.45 o 
  -1   6   3     3230.79     3379.39    112.79 o 
   0   6   3    10575.95    10851.15    198.46 o 
   1   6   3    33854.05    35210.25    369.07 o 
   2   6   3    36442.74    38525.09    420.35 o 
   3   6   3     8098.19     8536.10    213.16 o 
   4   6   3     2671.52     2324.61     96.40 o 
   5   6   3    14026.86    14279.96    375.39 o 
   6   6   3    22906.63    23492.49    456.40 o 
   7   6   3     2204.40     2448.30    279.90 o 
   8   6   3      382.94      380.00    169.00 o 
   9   6   3     2813.21     2637.58    322.61 o 
  10   6   3    12646.59    11444.29    688.07 o 
  11   6   3     3415.34     3822.35    418.70 o 
  12   6   3      490.20      462.80    197.49 o 
 -14   7   3     7046.45     7112.59    476.26 o 
 -13   7   3      216.76      527.85    144.43 o 
 -12   7   3     2635.52     2450.63    188.73 o 
 -11   7   3     1431.29     1094.07    140.73 o 
 -10   7   3    16733.56    17442.44    444.53 o 
  -9   7   3      157.99      239.33     68.65 o 
  -8   7   3    16890.81    16479.03    389.12 o 
  -7   7   3        0.30       68.86     38.22 o 
  -6   7   3    23428.18    23478.09    468.15 o 
  -5   7   3     1685.70     1804.86    171.40 o 
  -4   7   3    47126.46    48146.90    640.98 o 
  -3   7   3     1251.50     1081.38    313.23 o 
  -2   7   3    23109.10    22163.75    280.85 o 
  -1   7   3     3588.61     3552.71    116.34 o 
   0   7   3    38374.53    38289.48    450.34 o 
   1   7   3      190.26      174.99     31.73 o 
   2   7   3     7382.34     7389.90    234.33 o 
   3   7   3      863.38     1009.01     83.01 o 
   4   7   3    34819.78    34834.86    527.65 o 
   5   7   3     5736.55     5832.81    247.38 o 
   6   7   3      309.42      300.93     92.89 o 
   7   7   3      776.19      632.93    168.57 o 
   8   7   3    24075.54    22421.27    883.39 o 
   9   7   3        9.93      137.90     99.40 o 
  10   7   3     3115.19     3111.74    374.89 o 
  11   7   3       46.95      -39.66    130.88 o 
  12   7   3    11658.21    11395.91    751.28 o 
 -13   8   3     1909.35     1831.99    239.76 o 
 -12   8   3    10742.93    11489.08    404.07 o 
 -11   8   3     7086.85     7107.06    307.11 o 
 -10   8   3      483.90      625.95     98.05 o 
  -9   8   3      528.05      476.15     67.22 o 
  -8   8   3    15422.85    15295.76    320.26 o 
  -7   8   3    11745.59    11085.46    375.73 o 
  -6   8   3    11168.30    10955.86    400.69 o 
  -5   8   3        1.00       18.11     44.84 o 
  -4   8   3     8675.77     8515.82    192.48 o 
  -3   8   3    26837.79    26486.32    501.27 o 
  -2   8   3    31654.72    31660.89    420.97 o 
  -1   8   3     1043.72      943.65     64.73 o 
   0   8   3     4647.43     4415.74    142.53 o 
   1   8   3    15541.78    15364.72    260.45 o 
   2   8   3    44070.50    43442.01    504.06 o 
   3   8   3     9576.94     9798.95    278.72 o 
   4   8   3     1088.65     1047.35     74.84 o 
   5   8   3     3304.45     3203.61    126.32 o 
   6   8   3    17203.41    17575.73    498.52 o 
   7   8   3     8885.60     9241.11    545.40 o 
   8   8   3      223.01      349.01    160.87 o 
   9   8   3     5196.75     4602.55    433.30 o 
  10   8   3     8834.67     8824.39    866.46 o 
  11   8   3     7668.31     7284.02    589.50 o 
  12   8   3      573.13      578.23    215.02 o 
 -13   9   3     9113.40     8773.43    533.44 o 
 -12   9   3        0.88       62.86     86.10 o 
 -11   9   3     2053.00     1830.33    161.13 o 
 -10   9   3        8.38      115.38     59.36 o 
  -9   9   3    13277.87    13335.39    492.57 o 
  -8   9   3     1039.97     1080.91    141.57 o 
  -7   9   3      173.43      243.15     65.59 o 
  -6   9   3     1536.30     1547.73    123.14 o 
  -5   9   3    39178.82    38063.63    750.85 o 
  -4   9   3     3326.02     2978.37    221.68 o 
  -3   9   3     1095.94     1174.17     78.83 o 
  -2   9   3     5265.10     5386.38    160.21 o 
  -1   9   3    39091.95    39991.41    527.39 o 
   0   9   3       28.17       21.61     31.32 o 
   1   9   3     5542.21     5739.90    173.98 o 
   2   9   3      381.94      346.01     62.05 o 
   3   9   3    31109.90    30691.65    468.98 o 
   4   9   3       26.95       23.04     40.95 o 
   5   9   3    13390.90    12521.29    252.09 o 
   6   9   3        4.22       82.19     65.69 o 
   7   9   3    15052.82    14798.57    470.89 o 
   8   9   3       93.05      253.58    160.23 o 
   9   9   3    14152.41    13763.20    750.79 o 
  10   9   3        2.56      135.78    130.05 o 
  11   9   3     6573.23     6782.41    486.33 o 
  12   9   3      235.15      487.91    178.60 o 
 -13  10   3     1869.87     2301.45    289.04 o 
 -12  10   3     4249.25     4700.15    389.19 o 
 -11  10   3    10758.54    10535.46    460.05 o 
 -10  10   3     1780.51     1904.09    161.35 o 
  -9  10   3      804.53      907.62    126.59 o 
  -8  10   3     6805.54     7112.86    320.32 o 
  -7  10   3    14129.84    13772.78    427.81 o 
  -6  10   3    12747.00    11293.09    587.77 o 
  -5  10   3      117.68      199.66     51.10 o 
  -4  10   3     8310.65     7731.51    322.78 o 
  -3  10   3    24451.26    24258.31    503.42 o 
  -2  10   3    12489.67    12751.57    276.55 o 
  -1  10   3     1458.05     1592.03    105.63 o 
   0  10   3     2522.45     2829.50    147.62 o 
   1  10   3    15488.65    16277.69    325.66 o 
   2  10   3    14198.30    13859.81    287.47 o 
   3  10   3     5745.35     5974.25    225.60 o 
   4  10   3      247.85      321.12     52.08 o 
   5  10   3    12552.53    12661.41    291.58 o 
   6  10   3     9129.31     9244.68    299.37 o 
   7  10   3     9807.10     9115.58    467.26 o 
   8  10   3      682.75      739.99    153.38 o 
   9  10   3     4940.99     5740.13    413.03 o 
  10  10   3     6689.04     6753.96    467.66 o 
  11  10   3    10359.67    10047.47    593.41 o 
 -12  11   3      681.59      653.52    167.14 o 
 -11  11   3      392.36      366.06    104.79 o 
 -10  11   3    21971.78    23995.26    785.05 o 
  -9  11   3     3544.70     3746.56    250.97 o 
  -8  11   3      926.71      743.74    111.06 o 
  -7  11   3      327.96      323.32     78.73 o 
  -6  11   3    15639.22    15178.45    423.51 o 
  -5  11   3     4071.49     4117.34    168.26 o 
  -4  11   3    18506.38    17433.40    571.86 o 
  -3  11   3      200.87      208.29     52.23 o 
  -2  11   3     5599.29     5553.75    232.76 o 
  -1  11   3     2551.93     2320.74    139.66 o 
   0  11   3    32171.29    32488.40    519.39 o 
   1  11   3      143.93      247.03     59.09 o 
   2  11   3     1635.16     1736.12    110.72 o 
   3  11   3     3055.04     3164.67    214.28 o 
   4  11   3    36015.31    36484.83    658.73 o 
   5  11   3     1841.31     1781.19    137.52 o 
   6  11   3       22.08      -20.57     71.55 o 
   7  11   3      120.07      301.22     99.68 o 
   8  11   3    16784.96    17028.77    681.54 o 
   9  11   3     1645.10     1847.19    244.70 o 
  10  11   3      545.31      747.74    181.18 o 
  11  11   3       41.26      -51.53    133.30 o 
 -12  12   3     7891.10     6983.01    563.23 o 
 -11  12   3     1996.59     1684.94    228.07 o 
 -10  12   3     4159.83     4435.57    309.02 o 
  -9  12   3      222.24      262.48     89.71 o 
  -8  12   3     8506.14     9361.72    391.19 o 
  -7  12   3     3080.44     3191.83    223.86 o 
  -6  12   3     7914.96     7801.49    237.09 o 
  -5  12   3      136.39      167.83     48.82 o 
  -4  12   3    18013.45    18457.35    450.53 o 
  -3  12   3     4936.06     5010.69    224.03 o 
  -2  12   3    16728.54    17147.10    533.21 o 
  -1  12   3       25.50       29.71     46.25 o 
   0  12   3     6590.78     6397.50    270.62 o 
   1  12   3     2289.16     2502.35    163.23 o 
   2  12   3    16679.16    17367.97    475.04 o 
   3  12   3      289.88      274.06     79.70 o 
   4  12   3     1024.80      542.92    254.19 o 
   5  12   3     2464.65     2200.46    161.32 o 
   6  12   3    15893.11    15423.12    536.22 o 
   7  12   3     1806.87     1430.34    208.88 o 
   8  12   3       52.06       91.73    120.64 o 
   9  12   3      787.72     1193.96    211.55 o 
  10  12   3    14268.36    14287.04    989.67 o 
 -11  13   3     3146.97     3513.40    345.92 o 
 -10  13   3     2908.31     2539.49    245.08 o 
  -9  13   3    13015.21    13179.47    613.14 o 
  -8  13   3      102.53      135.77     83.48 o 
  -7  13   3       89.31      136.80     64.96 o 
  -6  13   3     1185.80     1287.55    139.73 o 
  -5  13   3    21395.92    21326.90    423.14 o 
  -4  13   3      348.66      443.05     99.49 o 
  -3  13   3     1641.33     1470.22    133.05 o 
  -2  13   3      144.31      440.63     74.19 o 
  -1  13   3    20613.02    20548.79    479.95 o 
   0  13   3     2222.65     1983.27    160.72 o 
   1  13   3     5269.95     4855.54    252.78 o 
   2  13   3     1155.16     1247.23    124.41 o 
   3  13   3    20121.42    20039.35    648.00 o 
   4  13   3     5983.91     5748.62    311.61 o 
   5  13   3     8890.67     8796.84    433.98 o 
   6  13   3       79.69      142.54     78.38 o 
   7  13   3     8612.37     8735.53    488.47 o 
   8  13   3     3163.78     3332.86    316.81 o 
   9  13   3     8558.77     8138.48    519.35 o 
  10  13   3       84.93      191.84    186.07 o 
 -10  14   3      315.06      308.97    156.45 o 
  -9  14   3     1719.55     1602.29    228.37 o 
  -8  14   3      216.96      233.85    168.31 o 
  -7  14   3    18840.36    19528.54    576.66 o 
  -6  14   3      205.90       73.15     81.90 o 
  -5  14   3      371.08      355.04     89.19 o 
  -4  14   3      582.39      460.81     85.61 o 
  -3  14   3    27775.78    28292.68    542.22 o 
  -2  14   3     1632.64     1537.65    136.89 o 
  -1  14   3      632.03      657.03     97.07 o 
   0  14   3      203.76      229.23     68.16 o 
   1  14   3    17631.30    18149.93    505.64 o 
   2  14   3     1304.41     1325.99    176.97 o 
   3  14   3     6472.44     5912.25    367.51 o 
   4  14   3      655.12      804.59    136.48 o 
   5  14   3     6850.42     7272.85    377.55 o 
   6  14   3     1662.57     1397.72    174.90 o 
   7  14   3     9276.29     9623.19    525.00 o 
   8  14   3      234.18      163.79    146.59 o 
   9  14   3     2139.94     1694.08    293.31 o 
 -10  15   3     4114.19     4318.21    390.18 o 
  -9  15   3     3760.11     4239.15    315.91 o 
  -8  15   3     3896.03     3739.40    337.69 o 
  -7  15   3      842.39      957.88    181.49 o 
  -6  15   3     3368.77     3410.81    245.75 o 
  -5  15   3     3245.52     3287.07    184.35 o 
  -4  15   3     7580.87     7058.53    317.81 o 
  -3  15   3      745.61      708.25     79.06 o 
  -2  15   3     8661.70     8548.65    286.67 o 
  -1  15   3     8092.89     8117.51    330.21 o 
   0  15   3     6409.12     6504.96    307.76 o 
   1  15   3     2967.83     2824.86    211.92 o 
   2  15   3     1980.80     1700.95    172.53 o 
   3  15   3     7684.17     7761.29    435.14 o 
   4  15   3     7907.02     7828.43    386.87 o 
   5  15   3     3146.38     2924.47    248.04 o 
   6  15   3      107.40      110.92    145.58 o 
   7  15   3     3851.65     3742.42    392.44 o 
   8  15   3     9425.07    10119.85    575.78 o 
  -9  16   3      140.16      134.48    113.50 o 
  -8  16   3     7045.82     7352.26    524.24 o 
  -7  16   3       84.25        1.24     90.81 o 
  -6  16   3     8005.13     7662.87    471.18 o 
  -5  16   3      269.48      315.61    123.86 o 
  -4  16   3     4388.90     4344.99    260.75 o 
  -3  16   3      360.21      394.08     76.37 o 
  -2  16   3    13773.39    13497.29    375.38 o 
  -1  16   3      618.04      876.94    110.16 o 
   0  16   3     5882.48     5447.99    258.63 o 
   1  16   3      604.23      896.67    131.43 o 
   2  16   3    16905.85    17328.44    547.18 o 
   3  16   3       67.00       40.16     83.96 o 
   4  16   3      394.68      281.80    130.99 o 
   5  16   3      480.26      680.84    141.96 o 
   6  16   3    18593.78    18193.23    649.54 o 
   7  16   3       65.66      -14.19    134.20 o 
  -8  17   3     2816.70     2941.37    320.32 o 
  -7  17   3       22.61        0.79    133.14 o 
  -6  17   3     4338.41     4050.19    355.94 o 
  -5  17   3     8799.61     9278.11    524.00 o 
  -4  17   3     7223.64     6944.65    568.32 o 
  -3  17   3      390.64      214.47     79.96 o 
  -2  17   3     3746.65     3756.67    292.52 o 
  -1  17   3    11335.61    11520.18    500.96 o 
   0  17   3     6304.63     6504.03    291.22 o 
   1  17   3      213.05      266.48     85.17 o 
   2  17   3       71.61      -21.66     80.10 o 
   3  17   3     2230.64     2132.75    213.64 o 
   4  17   3     6313.91     6375.97    371.38 o 
   5  17   3     1439.90     1476.76    197.21 o 
   6  17   3      549.74      291.16    140.79 o 
  -6  18   3      140.24      429.84    146.04 o 
  -5  18   3      109.17      126.26     99.28 o 
  -4  18   3      488.86      607.91    196.61 o 
  -3  18   3     8736.72     8576.65   1006.52 o 
  -2  18   3     1389.55     1314.76    187.87 o 
  -1  18   3     1582.32     1423.19    165.19 o 
   0  18   3       22.73       29.96     66.04 o 
   1  18   3    14589.01    14140.81    455.78 o 
   2  18   3      536.20      416.42     89.42 o 
   3  18   3     2800.69     2220.65    251.91 o 
   4  18   3       32.85       99.10    101.71 o 
   5  18   3     8347.66     7777.27    387.86 o 
  -4  19   3     1569.61     1747.57    301.44 o 
  -3  19   3      104.36      -56.35    262.22 o 
  -2  19   3      642.36      811.04    164.71 o 
  -1  19   3     9631.38     9138.19    503.07 o 
   0  19   3     5213.49     5232.64    323.11 o 
   1  19   3      358.91      566.24    127.69 o 
   2  19   3      489.80      489.93    169.76 o 
   3  19   3     4491.30     4400.91    287.36 o 
 -14   0   4     5596.91     5932.64    461.37 o 
 -12   0   4     7896.33     8150.40    465.98 o 
 -10   0   4    12930.24    12105.39    409.15 o 
  -8   0   4    16643.35    15816.02    395.77 o 
  -6   0   4    21795.21    19700.36    370.69 o 
  -4   0   4     6775.31     6897.74    245.88 o 
  -2   0   4    71961.29    69322.91    746.30 o 
   0   0   4     3483.25     3582.58    136.99 o 
   2   0   4    66112.97    64257.20   1437.86 o 
   4   0   4    16074.30    16413.61    507.42 o 
   6   0   4    58279.78    61749.88    848.01 o 
   8   0   4    17781.08    18155.25    499.94 o 
  10   0   4     9603.04    10702.50    665.87 o 
  12   0   4     4971.47     5518.71    510.23 o 
 -15   1   4      310.71      442.36    122.28 o 
 -14   1   4     5260.91     5059.92    261.87 o 
 -13   1   4     6974.32     6805.07    320.57 o 
 -12   1   4     7048.85     7585.43    317.10 o 
 -11   1   4      679.38      692.36     93.65 o 
 -10   1   4     7210.60     7350.27    245.03 o 
  -9   1   4    13525.08    13070.08    277.52 o 
  -8   1   4    24855.45    25366.97    353.40 o 
  -7   1   4     3845.98     4047.22    126.77 o 
  -6   1   4     5475.19     5565.82    152.22 o 
  -5   1   4     4765.40     4436.28    116.53 o 
  -4   1   4    33563.19    31840.82    366.72 o 
  -3   1   4     4683.96     4952.69    129.54 o 
  -2   1   4     5623.28     5579.40    120.10 o 
  -1   1   4    21050.84    22414.77    249.42 o 
   0   1   4    45929.19    46387.05    528.01 o 
   1   1   4     8929.99     9276.79    175.06 o 
   2   1   4       23.80       60.14     35.21 o 
   3   1   4     8994.65     8762.12    163.82 o 
   4   1   4    15656.18    16052.03    209.52 o 
   5   1   4     9555.05     9623.61    195.39 o 
   6   1   4     5331.14     5053.45    163.52 o 
   7   1   4     3127.38     3019.96    200.09 o 
   8   1   4     9897.25    10552.51    255.17 o 
   9   1   4    10592.15    10379.18    260.19 o 
  10   1   4     6547.38     6543.27    365.94 o 
  11   1   4      428.53      461.97    129.15 o 
  12   1   4     4218.39     4305.04    388.54 o 
  13   1   4     6902.22     7210.59    508.27 o 
 -15   2   4    12475.83    11891.99    693.40 o 
 -14   2   4       76.54       76.45     72.96 o 
 -13   2   4       56.62       72.60     57.86 o 
 -12   2   4     1179.43      976.49    111.96 o 
 -11   2   4    23295.39    22751.36    426.94 o 
 -10   2   4       27.99       42.21     38.98 o 
  -9   2   4      873.98      986.11     79.54 o 
  -8   2   4     1355.54     1538.92     95.83 o 
  -7   2   4    34521.63    34698.31    342.57 o 
  -6   2   4      275.72      379.03     34.44 o 
  -5   2   4     8729.92     9086.99    175.16 o 
  -4   2   4      223.51      301.84     28.08 o 
  -3   2   4    35085.50    32980.70    543.51 o 
  -2   2   4     1378.14     1296.61     58.51 o 
  -1   2   4    31686.06    32522.32    343.97 o 
   0   2   4       26.81      104.90     23.22 o 
   1   2   4    28646.79    29447.07    297.85 o 
   2   2   4      203.50      280.84     34.92 o 
   3   2   4    27032.19    26617.46    420.81 o 
   4   2   4     1557.40     2055.52    142.45 o 
   5   2   4     8624.12     8429.79    261.97 o 
   6   2   4     4532.85     4540.69    236.91 o 
   7   2   4    42701.09    42118.67    747.03 o 
   8   2   4       33.60      -58.52     58.52 o 
   9   2   4     2093.11     2040.86    179.20 o 
  10   2   4     2942.71     2953.47    294.94 o 
  11   2   4    15884.41    15529.07    690.80 o 
  12   2   4       39.05      164.03    115.65 o 
  13   2   4       20.17        0.04    138.28 o 
 -15   3   4      686.99      726.38    186.52 o 
 -14   3   4     2129.47     2587.42    223.93 o 
 -13   3   4     9655.55     9829.11    341.95 o 
 -12   3   4     1955.03     1985.43    149.81 o 
 -11   3   4        1.00       20.10     61.21 o 
 -10   3   4      746.15      817.28     79.18 o 
  -9   3   4    29344.78    29649.56    419.71 o 
  -8   3   4     3454.78     3232.07    128.80 o 
  -7   3   4      995.37      916.63     60.35 o 
  -6   3   4     1443.85     1420.35     70.44 o 
  -5   3   4    42635.14    41385.74    579.33 o 
  -4   3   4     4410.67     3840.32    137.99 o 
  -3   3   4    15704.09    15556.55    195.13 o 
  -2   3   4     2994.14     3228.68     77.21 o 
  -1   3   4    56499.40    58170.90    421.34 o 
   0   3   4    36346.28    36873.53    365.81 o 
   1   3   4    30424.04    30134.33    353.31 o 
   2   3   4     1182.84     1294.05     64.40 o 
   3   3   4    17879.56    19234.10    378.25 o 
   4   3   4    21694.76    23064.04    433.83 o 
   5   3   4    21109.94    21318.41    402.95 o 
   6   3   4     4166.56     4524.16    209.95 o 
   7   3   4      452.94      556.21     96.45 o 
   8   3   4     5523.58     5770.90    300.91 o 
   9   3   4    16944.05    16546.81    523.73 o 
  10   3   4     1678.59     1546.80    218.23 o 
  11   3   4        4.91      140.48    114.34 o 
  12   3   4      851.48      719.42    215.57 o 
 -14   4   4     1617.32     2111.79    236.22 o 
 -13   4   4       11.52      -39.27     90.05 o 
 -12   4   4     6172.41     6198.11    255.52 o 
 -11   4   4     3887.36     4174.46    170.21 o 
 -10   4   4    20508.37    21129.63    352.72 o 
  -9   4   4     2618.47     2728.38    119.59 o 
  -8   4   4     8163.35     8327.09    186.13 o 
  -7   4   4     9768.65     9949.40    170.56 o 
  -6   4   4    31279.21    31019.45    310.77 o 
  -5   4   4      683.22      514.81     98.40 o 
  -4   4   4      339.24      275.60     44.82 o 
  -3   4   4    10716.39    10441.74    396.22 o 
  -2   4   4    50290.59    49713.34   1181.52 o 
  -1   4   4     4454.32     4412.65    136.31 o 
   0   4   4     1266.02     1046.09     62.94 o 
   1   4   4     1098.59     1063.18     70.47 o 
   2   4   4    62751.30    65534.92    476.00 o 
   3   4   4     6689.17     5219.27    909.05 o 
   4   4   4     1704.28     1903.49    134.35 o 
   5   4   4      731.53      816.42     74.48 o 
   6   4   4    12854.47    12681.19    362.86 o 
   7   4   4     5220.96     5656.29    291.24 o 
   8   4   4     2699.99     2870.92    220.63 o 
   9   4   4        7.78      -96.54    115.03 o 
  10   4   4    11187.82    11851.67    582.12 o 
  11   4   4     1513.18     1166.81    235.26 o 
  12   4   4     9040.22     8538.74    653.45 o 
 -14   5   4     6579.05     6826.69    426.75 o 
 -13   5   4     1590.06     1451.10    197.54 o 
 -12   5   4     5265.50     5347.84    255.07 o 
 -11   5   4        2.10        9.08     48.96 o 
 -10   5   4    14641.45    14749.54    331.21 o 
  -9   5   4     1498.24     1417.49    128.91 o 
  -8   5   4    14785.16    15617.53    305.31 o 
  -7   5   4       36.95       68.09     18.78 o 
  -6   5   4     6241.68     5803.41    162.21 o 
  -5   5   4     4623.88     4894.52    243.14 o 
  -4   5   4    30764.01    31864.29    600.90 o 
  -3   5   4     5501.63     5432.73    242.58 o 
  -2   5   4       47.72       80.64     23.95 o 
  -1   5   4       68.92      199.05     34.51 o 
   0   5   4    54073.85    54991.66    538.34 o 
   1   5   4     7235.33     6921.87    150.79 o 
   2   5   4      840.33     1131.78     81.87 o 
   3   5   4     1285.20     1344.58     90.20 o 
   4   5   4    41571.84    42854.24    532.64 o 
   5   5   4    13440.33    13192.28    332.80 o 
   6   5   4     1295.13     1374.93    132.40 o 
   7   5   4      346.25      538.09    103.43 o 
   8   5   4    22942.61    22138.95    612.40 o 
   9   5   4     3288.46     3194.59    363.02 o 
  10   5   4     4700.93     5023.43    469.75 o 
  11   5   4       35.54      109.08    161.19 o 
  12   5   4     9311.59     9502.47    697.85 o 
 -14   6   4      885.26      494.75    594.92 o 
 -13   6   4      813.68      923.75    140.38 o 
 -12   6   4     2628.45     2447.34    175.94 o 
 -11   6   4    11030.31    10735.64    340.32 o 
 -10   6   4     2328.84     2413.06    134.51 o 
  -9   6   4      434.00      461.82     57.70 o 
  -8   6   4     7407.31     7397.02    200.54 o 
  -7   6   4    27088.42    25548.92    605.77 o 
  -6   6   4    14681.33    14176.35    263.08 o 
  -5   6   4     8464.68     8653.34    338.67 o 
  -4   6   4     2979.16     3162.88    280.65 o 
  -3   6   4    39476.63    37572.20   1079.40 o 
  -2   6   4    32841.85    33341.42    445.33 o 
  -1   6   4    17927.38    17789.04    280.18 o 
   0   6   4      155.96      183.42     47.97 o 
   1   6   4    28232.29    29240.68    347.14 o 
   2   6   4    19559.04    19336.22    290.16 o 
   3   6   4    26406.12    26184.97    356.26 o 
   4   6   4     1514.76     1725.72    112.35 o 
   5   6   4     2609.99     2890.31    163.09 o 
   6   6   4     6273.28     6432.80    308.30 o 
   7   6   4    11424.62    10774.13    601.21 o 
   8   6   4     2509.10     2295.42    297.80 o 
   9   6   4       84.54      -93.08    137.47 o 
  10   6   4     2687.32     2451.79    332.05 o 
  11   6   4    10214.88    10980.01    723.06 o 
  12   6   4     1276.42     1153.39    304.60 o 
 -14   7   4        4.10       76.20    117.57 o 
 -13   7   4     9813.83     9886.09    451.32 o 
 -12   7   4       49.95      172.03     72.90 o 
 -11   7   4      705.43      627.94     92.43 o 
 -10   7   4        6.91       17.90     41.98 o 
  -9   7   4    22852.78    23009.60    616.10 o 
  -8   7   4     1686.44     1589.25     70.71 o 
  -7   7   4      700.56      805.54     82.91 o 
  -6   7   4       38.33      132.24     35.18 o 
  -5   7   4    33101.63    32473.94    938.96 o 
  -4   7   4     1069.88     1356.85     87.86 o 
  -3   7   4     8279.68     8203.81    173.86 o 
  -2   7   4       64.88      109.65     23.66 o 
  -1   7   4    15949.17    15609.37    274.21 o 
   0   7   4      707.08      598.68     54.53 o 
   1   7   4    37560.78    38143.59    425.64 o 
   2   7   4     2553.46     2502.89    130.09 o 
   3   7   4    14637.60    15554.39    316.84 o 
   4   7   4       79.00       91.07     26.65 o 
   5   7   4    24697.43    24513.44    674.19 o 
   6   7   4     1087.21     1113.17    163.70 o 
   7   7   4     5428.61     5557.94    355.46 o 
   8   7   4      290.84      270.79    174.39 o 
   9   7   4    18214.28    18217.38    867.67 o 
  10   7   4        2.61      -94.16    133.63 o 
  11   7   4      964.78      766.02    224.34 o 
  12   7   4       35.84       39.42    156.66 o 
 -13   8   4      122.79       97.04    100.24 o 
 -12   8   4     3999.58     4013.05    284.72 o 
 -11   8   4     7353.54     6959.86    360.83 o 
 -10   8   4     5534.83     5580.46    202.52 o 
  -9   8   4     1166.44     1063.58     62.45 o 
  -8   8   4     7682.91     8342.63    310.34 o 
  -7   8   4    11835.74    12068.60    328.71 o 
  -6   8   4    14314.84    14578.23    318.63 o 
  -5   8   4     4592.56     4423.81    172.31 o 
  -4   8   4     4539.83     4688.72    183.76 o 
  -3   8   4    23470.10    22645.12    688.60 o 
  -2   8   4    18537.59    17835.27    249.80 o 
  -1   8   4     5312.48     5634.11    152.61 o 
   0   8   4      568.22      788.07     66.16 o 
   1   8   4    12762.63    13151.07    262.09 o 
   2   8   4    23040.16    22440.06    381.79 o 
   3   8   4     5405.59     5838.27    200.79 o 
   4   8   4     1535.31     1773.43    115.56 o 
   5   8   4     9649.46     9668.36    436.98 o 
   6   8   4    11309.87    11714.26    501.61 o 
   7   8   4     3727.58     3717.24    297.78 o 
   8   8   4     2861.77     2632.31    320.88 o 
   9   8   4      275.70      288.23    188.37 o 
  10   8   4     6056.59     5858.98    526.28 o 
  11   8   4     9963.25     9369.77    692.52 o 
 -13   9   4      266.05      288.93    128.37 o 
 -12   9   4     6024.34     6517.75    370.21 o 
 -11   9   4        2.16      -31.20     93.28 o 
 -10   9   4    10406.40    10787.24    349.68 o 
  -9   9   4      131.07      104.98     77.80 o 
  -8   9   4    15066.90    15846.80    418.93 o 
  -7   9   4        3.71       90.40     45.03 o 
  -6   9   4    13046.41    12996.20    352.26 o 
  -5   9   4      143.39      119.42     65.90 o 
  -4   9   4    55602.21    53280.78    886.41 o 
  -3   9   4       14.38      126.70     27.53 o 
  -2   9   4     4181.85     4504.21    144.55 o 
  -1   9   4       31.37       37.24     27.13 o 
   0   9   4    42283.71    41929.27    460.26 o 
   1   9   4     1173.87     1442.97     93.72 o 
   2   9   4      355.28      508.41     66.99 o 
   3   9   4      864.94      940.53     87.30 o 
   4   9   4    39475.94    39415.13    538.84 o 
   5   9   4     3637.00     3636.49    177.28 o 
   6   9   4     2282.92     2318.71    237.13 o 
   7   9   4     1426.72     1595.83    205.87 o 
   8   9   4    11976.62    11396.42    949.71 o 
   9   9   4      207.21      192.15    155.24 o 
  10   9   4     5126.34     4814.85    481.99 o 
  11   9   4       92.03      210.00    184.71 o 
 -13  10   4      139.01      -20.73    108.01 o 
 -12  10   4     6360.08     6553.22    381.70 o 
 -11  10   4     7015.91     6697.30    388.84 o 
 -10  10   4     7163.21     6488.69    504.49 o 
  -9  10   4      544.97      565.75     97.00 o 
  -8  10   4     2494.15     2690.01    183.95 o 
  -7  10   4     3916.25     3542.56    222.31 o 
  -6  10   4    13177.44    13043.13    516.23 o 
  -5  10   4      261.90      232.38     56.21 o 
  -4  10   4     6027.05     5839.72    233.08 o 
  -3  10   4     5476.98     5751.85    321.78 o 
  -2  10   4    21634.35    21399.22    376.40 o 
  -1  10   4     2292.81     2410.22    118.74 o 
   0  10   4      301.44      136.65     70.34 o 
   1  10   4     1327.59     1298.44    112.34 o 
   2  10   4    30949.38    29928.70    434.51 o 
   3  10   4     5126.11     4868.83    193.64 o 
   4  10   4     3245.48     2998.52    173.52 o 
   5  10   4     2364.21     2300.96    129.89 o 
   6  10   4    12494.02    12373.76    446.11 o 
   7  10   4     5757.66     6013.70    497.54 o 
   8  10   4     2844.58     3509.13    388.05 o 
   9  10   4     2351.15     2913.22    373.43 o 
  10  10   4     7020.07     7004.01    491.79 o 
  11  10   4     3358.06     3608.13    374.63 o 
 -12  11   4      337.75      171.20    182.77 o 
 -11  11   4      394.48      533.82    119.75 o 
 -10  11   4       66.92      125.63     95.08 o 
  -9  11   4    19743.84    19137.19    703.25 o 
  -8  11   4     2259.61     2711.72    237.14 o 
  -7  11   4      425.28      398.71    112.36 o 
  -6  11   4      141.27      150.20     38.88 o 
  -5  11   4    30777.77    30941.88    673.11 o 
  -4  11   4     1203.34     1367.59    175.62 o 
  -3  11   4     8647.16     8606.69    256.33 o 
  -2  11   4       64.50      100.72     63.61 o 
  -1  11   4    20668.67    20722.95    417.86 o 
   0  11   4      422.90      405.98     65.56 o 
   1  11   4     8469.59     8587.87    280.29 o 
   2  11   4      111.77      229.68     83.10 o 
   3  11   4    18048.88    18009.86    384.52 o 
   4  11   4     3180.34     2991.63    156.46 o 
   5  11   4     8253.42     8318.31    289.30 o 
   6  11   4       31.58      -38.43     88.72 o 
   7  11   4      736.42      961.86    193.56 o 
   8  11   4     2437.57     1996.79    317.59 o 
   9  11   4    16972.26    16834.42    733.97 o 
  10  11   4      200.99      279.01    236.81 o 
 -12  12   4     1453.83     1465.66    230.06 o 
 -11  12   4    14030.45    14976.45    582.62 o 
 -10  12   4     2204.54     2063.37    250.97 o 
  -9  12   4       14.86       -2.62    103.23 o 
  -8  12   4     2884.13     2750.08    274.33 o 
  -7  12   4    15142.27    15686.96    467.69 o 
  -6  12   4     1076.00     1005.82     87.40 o 
  -5  12   4      978.76      902.31     86.08 o 
  -4  12   4      911.11     1097.32    177.68 o 
  -3  12   4    14760.64    15179.25    423.05 o 
  -2  12   4     6018.15     5555.91    228.65 o 
  -1  12   4    10012.13     9826.63    386.90 o 
   0  12   4      101.57       58.54     59.70 o 
   1  12   4    15361.55    15210.02    384.44 o 
   2  12   4     7943.37     8416.18    305.86 o 
   3  12   4    29230.12    29713.42    568.03 o 
   4  12   4       72.87       97.53     61.08 o 
   5  12   4     3686.70     3771.11    263.31 o 
   6  12   4     1573.59     1578.92    187.10 o 
   7  12   4    19158.76    18576.15    633.62 o 
   8  12   4      832.50      652.10    147.20 o 
   9  12   4      705.72      554.16    152.53 o 
  10  12   4     1874.40     1871.91    274.48 o 
 -11  13   4       21.24      -47.81    106.28 o 
 -10  13   4     4896.57     4423.86    373.63 o 
  -9  13   4     5299.50     5296.76    398.67 o 
  -8  13   4     6610.74     7077.58    492.18 o 
  -7  13   4      439.25      293.14     78.51 o 
  -6  13   4     1322.22     1246.99    158.31 o 
  -5  13   4     4879.04     4771.20    237.96 o 
  -4  13   4    14224.19    14397.85    447.81 o 
  -3  13   4     1665.50     1673.87    123.80 o 
  -2  13   4     1451.79     1418.07    126.35 o 
  -1  13   4     6314.68     6403.73    273.89 o 
   0  13   4    19793.75    19515.71    433.10 o 
   1  13   4     2024.43     2101.76    173.89 o 
   2  13   4      137.87      130.71     61.04 o 
   3  13   4     1753.81     1818.62    175.38 o 
   4  13   4    14016.11    13423.88    488.28 o 
   5  13   4     2750.97     2798.60    240.55 o 
   6  13   4     1068.36     1389.80    186.18 o 
   7  13   4       26.89      -43.16     93.60 o 
   8  13   4     8376.87     8337.41    517.72 o 
   9  13   4     2824.93     2691.71    315.31 o 
 -10  14   4     7211.96     6785.43    403.02 o 
  -9  14   4       30.85       97.05     97.86 o 
  -8  14   4     6041.30     6247.41    427.99 o 
  -7  14   4      999.75      946.32    177.74 o 
  -6  14   4    11438.60    11008.58    460.82 o 
  -5  14   4     1317.95     1505.60    137.09 o 
  -4  14   4      560.15      583.25     82.93 o 
  -3  14   4     5322.16     5625.46    238.05 o 
  -2  14   4    15744.38    15850.83    424.35 o 
  -1  14   4      133.27      190.20     58.01 o 
   0  14   4      175.53      202.57    120.09 o 
   1  14   4     2507.92     2456.70    196.40 o 
   2  14   4    18606.91    17652.53    530.68 o 
   3  14   4      413.27      321.77    101.12 o 
   4  14   4      591.63      623.54    124.20 o 
   5  14   4     1017.29     1022.83    154.55 o 
   6  14   4    18792.77    18797.04    640.73 o 
   7  14   4      264.26      158.06    107.79 o 
   8  14   4     2889.49     2732.30    313.77 o 
 -10  15   4     1374.44     1680.56    223.49 o 
  -9  15   4     8197.70     8887.85    662.62 o 
  -8  15   4     4319.98     4262.50    369.53 o 
  -7  15   4     1159.79     1147.78    210.74 o 
  -6  15   4     1745.75     1806.54    298.22 o 
  -5  15   4     6121.24     6440.11    308.05 o 
  -4  15   4     7790.01     8172.79    307.30 o 
  -3  15   4     2045.30     2031.17    207.68 o 
  -2  15   4       37.14       71.38     58.01 o 
  -1  15   4    11412.27    11418.30    397.25 o 
   0  15   4     9945.20    10187.36    388.98 o 
   1  15   4    13337.44    13667.53    677.04 o 
   2  15   4      267.18      168.13     78.23 o 
   3  15   4     4898.24     4752.10    301.29 o 
   4  15   4     3857.01     3674.19    274.82 o 
   5  15   4    13083.75    13477.80    539.42 o 
   6  15   4     1866.73     1655.22    269.57 o 
   7  15   4     1178.63     1372.05    216.08 o 
   8  15   4     2874.89     3102.13    331.64 o 
  -9  16   4      591.08      241.07    142.18 o 
  -8  16   4      105.23      228.97    117.46 o 
  -7  16   4    13873.38    14809.07    840.13 o 
  -6  16   4      169.93       25.63    164.43 o 
  -5  16   4     3302.66     3268.38    392.84 o 
  -4  16   4      102.25      -39.55     76.33 o 
  -3  16   4    12459.24    12849.92    420.96 o 
  -2  16   4       62.00       54.21     59.68 o 
  -1  16   4     7482.58     7739.34    339.16 o 
   0  16   4       49.69      193.01     72.05 o 
   1  16   4    11677.63    12008.91    450.32 o 
   2  16   4       78.22      141.99     82.08 o 
   3  16   4     6209.55     6698.81    367.73 o 
   4  16   4     1512.74     1440.50    178.52 o 
   5  16   4     4244.62     4540.79    327.21 o 
   6  16   4        4.07       26.12    108.57 o 
   7  16   4     8995.28     8602.56    536.30 o 
  -8  17   4     3508.22     3587.67    436.22 o 
  -7  17   4      199.23       90.86    158.02 o 
  -6  17   4      594.81      828.98    231.29 o 
  -5  17   4     5422.02     5148.60    504.87 o 
  -4  17   4     3865.12     3304.71    708.60 o 
  -3  17   4     3890.75     3812.59    302.52 o 
  -2  17   4      137.98      213.45     80.54 o 
  -1  17   4     2657.43     2692.54    222.41 o 
   0  17   4     6930.22     6675.34    338.78 o 
   1  17   4     2899.06     2898.34    231.10 o 
   2  17   4      332.93      195.06     88.97 o 
   3  17   4     1086.93     1437.11    187.89 o 
   4  17   4     9472.27     8864.23    447.78 o 
   5  17   4     7118.71     6569.44    400.43 o 
  -6  18   4    10580.39    10075.02   1061.44 o 
  -5  18   4       22.08      -75.94    206.76 o 
  -4  18   4     1272.47     1278.38    264.91 o 
  -3  18   4      694.19      897.26    237.81 o 
  -2  18   4    18752.71    18323.31    689.52 o 
  -1  18   4      325.87      501.14    108.29 o 
   0  18   4       80.22      118.55     79.62 o 
   1  18   4      288.73      132.26     88.49 o 
   2  18   4    13345.60    13069.58    559.04 o 
   3  18   4       30.04       -4.54     91.28 o 
   4  18   4      531.73      596.06    201.13 o 
  -4  19   4     5505.27     6241.49    960.85 o 
  -3  19   4     1071.92     1291.09    293.81 o 
  -2  19   4       65.89       36.32     95.69 o 
  -1  19   4      764.41     1075.20    236.45 o 
   0  19   4    10199.19     9467.79    533.36 o 
   1  19   4      846.92      756.73    140.01 o 
   2  19   4      565.91      835.66    182.54 o 
 -15   0   5    12164.74    10645.25    653.41 o 
 -13   0   5     1241.91     1008.25    268.55 o 
 -11   0   5     4517.50     4167.59    303.02 o 
  -9   0   5    13794.41    13766.96    389.28 o 
  -7   0   5    20301.26    19571.29    745.17 o 
  -5   0   5    20429.11    18875.09    641.73 o 
  -3   0   5    23942.37    23228.46    551.75 o 
  -1   0   5    73276.30    78249.05    883.64 o 
   1   0   5     8986.60     8611.39    241.12 o 
   3   0   5    20113.65    20225.24    421.06 o 
   5   0   5     2189.06     2393.35    131.82 o 
   7   0   5    35563.01    35437.29   1036.94 o 
   9   0   5     3182.71     2652.40    337.92 o 
  11   0   5    13342.55    13565.13    795.95 o 
 -15   1   5      413.79      553.00    180.48 o 
 -14   1   5     1705.94     1719.39    173.75 o 
 -13   1   5     8532.75     8860.32    322.85 o 
 -12   1   5     3584.41     3692.05    217.51 o 
 -11   1   5     3393.75     3467.72    176.37 o 
 -10   1   5     1525.34     1561.13    102.38 o 
  -9   1   5    22350.91    22048.26    346.36 o 
  -8   1   5    32638.54    33625.19    464.44 o 
  -7   1   5     9076.00     8762.71    189.93 o 
  -6   1   5       47.70       87.90     25.49 o 
  -5   1   5    26106.54    26820.81    343.01 o 
  -4   1   5    13511.60    12550.95    233.65 o 
  -3   1   5     3285.79     3133.32    116.07 o 
  -2   1   5     5236.56     5025.66    146.15 o 
  -1   1   5    14457.31    14932.88    225.33 o 
   0   1   5    55905.70    56857.48    435.12 o 
   1   1   5    32229.19    32630.85    342.98 o 
   2   1   5    28910.17    29233.47    355.22 o 
   3   1   5      277.30      296.91     43.26 o 
   4   1   5     7233.62     7455.40    185.56 o 
   5   1   5    36718.52    37475.13    418.37 o 
   6   1   5    12271.16    12857.05    256.03 o 
   7   1   5        7.97      100.71     32.92 o 
   8   1   5     1391.07     1589.10    136.96 o 
   9   1   5    12104.64    11374.32    477.67 o 
  10   1   5     3040.43     3826.77    338.55 o 
  11   1   5      187.33      122.71    115.52 o 
  12   1   5     1727.55     2321.65    321.65 o 
 -15   2   5       51.98      163.45    127.09 o 
 -14   2   5     8568.00     8796.51    391.26 o 
 -13   2   5      258.38      152.47     62.12 o 
 -12   2   5     3675.01     3382.81    241.14 o 
 -11   2   5      909.85     1014.10     98.72 o 
 -10   2   5    22286.90    23063.06    390.96 o 
  -9   2   5     1394.20     1306.66     87.96 o 
  -8   2   5     1765.50     1661.38     82.31 o 
  -7   2   5     2339.13     2367.68     89.08 o 
  -6   2   5    52242.84    52799.96    597.06 o 
  -5   2   5    14397.03    14666.11    265.10 o 
  -4   2   5      270.09      289.62     37.80 o 
  -3   2   5     1924.20     1793.18     81.42 o 
  -2   2   5    84926.63    85092.45    546.19 o 
  -1   2   5     3082.95     2543.77     96.29 o 
   0   2   5    13927.67    14318.39    262.19 o 
   1   2   5     1168.39     1328.76     71.51 o 
   2   2   5    37530.59    37036.29    379.82 o 
   3   2   5      750.84      834.26     66.88 o 
   4   2   5    16905.87    15998.43    277.85 o 
   5   2   5        0.78       30.89     51.78 o 
   6   2   5    14560.09    14787.60    371.78 o 
   7   2   5      272.96      318.22     86.25 o 
   8   2   5    12906.00    13736.55    452.16 o 
   9   2   5      151.23      154.53     98.34 o 
  10   2   5     2291.86     2387.16    277.65 o 
  11   2   5      708.63      291.19    159.57 o 
  12   2   5    12308.69    13107.94    699.57 o 
 -15   3   5       33.92      -34.59     92.30 o 
 -14   3   5     2717.54     2448.96    258.38 o 
 -13   3   5     3043.24     2948.20    227.38 o 
 -12   3   5    10725.43    11023.12    333.39 o 
 -11   3   5      187.29      170.52     45.97 o 
 -10   3   5      689.24      639.20     87.24 o 
  -9   3   5      431.37      450.59     50.84 o 
  -8   3   5    22100.18    22321.04    302.79 o 
  -7   3   5     3545.75     3475.58    103.63 o 
  -6   3   5     3666.25     3857.96    124.33 o 
  -5   3   5      548.43      477.08     68.13 o 
  -4   3   5    28130.88    29651.67    375.78 o 
  -3   3   5    16866.06    17367.67    221.64 o 
  -2   3   5     3738.31     4019.33    118.62 o 
  -1   3   5     6294.45     6215.75    163.48 o 
   0   3   5    25830.57    25000.85    326.77 o 
   1   3   5     8793.39     9444.14    216.29 o 
   2   3   5     5121.87     5525.20    145.65 o 
   3   3   5       90.57      130.86     33.24 o 
   4   3   5    37532.51    37499.12    520.98 o 
   5   3   5     6999.25     6587.45    252.42 o 
   6   3   5    12491.08    12706.45    362.67 o 
   7   3   5      178.43      212.15     79.00 o 
   8   3   5    12425.58    12481.92    448.68 o 
   9   3   5     4535.45     4246.78    351.61 o 
  10   3   5    14555.46    15178.85    681.46 o 
  11   3   5     1216.72     1317.89    223.55 o 
  12   3   5     1456.85     1839.18    294.51 o 
 -14   4   5     1324.51     1255.55    189.56 o 
 -13   4   5      181.82      145.51     97.27 o 
 -12   4   5      506.74      460.93     91.29 o 
 -11   4   5    20247.83    20490.49    417.76 o 
 -10   4   5     2656.26     2703.47    129.56 o 
  -9   4   5     7622.88     7153.23    225.77 o 
  -8   4   5      909.11      876.26     56.74 o 
  -7   4   5    30847.17    29302.52    514.68 o 
  -6   4   5     4060.36     3951.26    196.15 o 
  -5   4   5    17849.15    18024.45    464.26 o 
  -4   4   5      882.59      975.13     67.97 o 
  -3   4   5     8399.62     7420.90    328.77 o 
  -2   4   5     6097.88     5937.60    160.32 o 
  -1   4   5    49721.07    48556.73    441.57 o 
   0   4   5     2705.51     2946.31    115.44 o 
   1   4   5     4893.01     5248.21    164.68 o 
   2   4   5     3871.36     3844.62    142.44 o 
   3   4   5    70231.91    67850.23   1639.43 o 
   4   4   5     2942.14     3044.32    138.36 o 
   5   4   5      830.73      801.81    101.15 o 
   6   4   5     2498.95     2493.78    202.14 o 
   7   4   5    26465.18    27170.38    655.66 o 
   8   4   5     3146.99     2937.57    228.18 o 
   9   4   5       17.27      -55.59     89.98 o 
  10   4   5      685.67     1057.98    199.30 o 
  11   4   5    13664.75    14052.39    687.13 o 
  12   4   5     1984.26     2322.35    360.83 o 
 -14   5   5     1011.29      993.49    187.07 o 
 -13   5   5    14364.04    15200.30    617.67 o 
 -12   5   5      666.03      642.66    107.07 o 
 -11   5   5      610.17      549.02     89.82 o 
 -10   5   5     1065.24     1085.59    101.84 o 
  -9   5   5    22376.87    22243.29    538.55 o 
  -8   5   5      598.35      612.33     50.84 o 
  -7   5   5    16237.70    15092.09    335.08 o 
  -6   5   5      779.73      880.88    105.48 o 
  -5   5   5    23278.40    23795.03    557.77 o 
  -4   5   5    11484.59    13275.62    407.77 o 
  -3   5   5    59826.05    57982.27   1019.81 o 
  -2   5   5     5840.27     6389.74    166.14 o 
  -1   5   5    13174.31    13100.72    269.70 o 
   0   5   5     4624.62     4342.36    143.91 o 
   1   5   5    34358.74    33627.53    418.74 o 
   2   5   5       95.26      101.50     24.99 o 
   3   5   5     4493.48     4698.54    120.75 o 
   4   5   5     3755.53     3845.46    167.26 o 
   5   5   5    22604.56    23084.78    500.93 o 
   6   5   5      130.30      211.45     63.10 o 
   7   5   5       16.62       81.61     58.54 o 
   8   5   5     1300.59     1148.92    184.56 o 
   9   5   5    15706.59    15816.12    675.92 o 
  10   5   5     1831.07     1744.01    299.78 o 
  11   5   5     1279.82     1641.46    299.82 o 
  12   5   5      252.98      124.77    179.65 o 
 -14   6   5     4984.16     5139.06    382.71 o 
 -13   6   5      984.81      559.23    167.80 o 
 -12   6   5     2400.37     2373.08    247.49 o 
 -11   6   5     4619.33     4973.05    241.42 o 
 -10   6   5    12324.96    12770.46    388.23 o 
  -9   6   5      154.44      165.38    104.28 o 
  -8   6   5      509.13      539.30     98.76 o 
  -7   6   5     4905.35     5104.59    369.06 o 
  -6   6   5    20011.26    20261.57    711.03 o 
  -5   6   5     3761.19     3855.54    204.66 o 
  -4   6   5        5.88      -11.85     48.18 o 
  -3   6   5     7516.26     7612.23    262.15 o 
  -2   6   5    13204.67    13203.05    306.69 o 
  -1   6   5    13190.58    14184.97    283.78 o 
   0   6   5     2056.53     2086.73    113.11 o 
   1   6   5      227.85      268.55     57.00 o 
   2   6   5    31266.75    30844.84    431.15 o 
   3   6   5    11537.12    11981.08    234.93 o 
   4   6   5    14422.05    15739.30    409.59 o 
   5   6   5     6032.54     6250.04    268.90 o 
   6   6   5    30919.09    30240.97    688.82 o 
   7   6   5    14144.17    14463.33    497.98 o 
   8   6   5     6433.02     6231.03    501.33 o 
   9   6   5      226.83       98.10    111.90 o 
  10   6   5     4798.94     5070.15    486.76 o 
  11   6   5     4692.02     4685.72    646.00 o 
 -14   7   5     5167.03     5522.82    496.62 o 
 -13   7   5      407.80      687.54    150.85 o 
 -12   7   5     7782.06     8189.50    457.72 o 
 -11   7   5      131.00      -28.25     79.34 o 
 -10   7   5     3255.79     2928.69    199.35 o 
  -9   7   5      761.32      971.58    187.49 o 
  -8   7   5    27968.77    28759.82    930.08 o 
  -7   7   5      631.91      749.71    155.12 o 
  -6   7   5      733.26      847.08    165.38 o 
  -5   7   5     4624.77     4399.20    280.38 o 
  -4   7   5    44833.50    45691.43    965.05 o 
  -3   7   5     4543.38     4524.20     93.98 o 
  -2   7   5       40.81       97.36     31.11 o 
  -1   7   5      903.91     1149.01    120.95 o 
   0   7   5    40257.64    39467.13    563.48 o 
   1   7   5      814.86      758.20     72.23 o 
   2   7   5     6093.49     6046.73    192.43 o 
   3   7   5     2182.39     2221.78    116.42 o 
   4   7   5    31040.73    29814.66    742.89 o 
   5   7   5     2824.94     2942.01    296.22 o 
   6   7   5     5333.10     5241.34    345.12 o 
   7   7   5        0.54       52.45    109.96 o 
   8   7   5     6285.18     6280.96    512.54 o 
   9   7   5      342.55      318.68    154.88 o 
  10   7   5     9640.26     9900.82    689.70 o 
  11   7   5        2.80      -37.91    179.70 o 
 -13   8   5       64.15       69.77    100.94 o 
 -12   8   5     3121.34     3136.18    294.61 o 
 -11   8   5     7480.86     7710.08    440.12 o 
 -10   8   5    10034.07    10344.44    618.81 o 
  -9   8   5     2955.99     2963.81    323.60 o 
  -8   8   5     2319.72     2009.09    266.78 o 
  -7   8   5    16354.00    15596.05    688.51 o 
  -6   8   5    19657.94    20201.29    761.72 o 
  -5   8   5    10463.87    11011.60    623.13 o 
  -4   8   5      431.44      378.42    117.52 o 
  -3   8   5    14108.73    13212.00    230.91 o 
  -2   8   5    14497.62    14359.52    266.53 o 
  -1   8   5     8931.84     9351.06    238.47 o 
   0   8   5     7551.80     7503.00    205.92 o 
   1   8   5     1783.19     1728.13    113.02 o 
   2   8   5    13126.36    12956.01    377.32 o 
   3   8   5    10684.71    10804.69    301.61 o 
   4   8   5    13795.74    12956.36    342.41 o 
   5   8   5     2719.34     3264.24    266.82 o 
   6   8   5     9716.68     9009.88    459.73 o 
   7   8   5    10933.89    10548.93    514.57 o 
   8   8   5     4078.82     4059.44    424.40 o 
   9   8   5      432.17      555.42    185.23 o 
  10   8   5     3260.77     2693.15    437.17 o 
  11   8   5     5753.43     5780.97    559.98 o 
 -13   9   5    10250.68    10674.16    723.45 o 
 -12   9   5       10.46      155.57    138.25 o 
 -11   9   5     2139.21     2224.56    251.11 o 
 -10   9   5       85.42       62.09    106.58 o 
  -9   9   5    11043.49    10095.98    608.77 o 
  -8   9   5      810.86     1005.73    197.65 o 
  -7   9   5     7751.37     7357.49    488.70 o 
  -6   9   5      680.73      742.65    179.38 o 
  -5   9   5    18625.02    18046.71    734.55 o 
  -4   9   5     5397.74     5114.25    155.11 o 
  -3   9   5    10426.88     9945.71    404.02 o 
  -2   9   5      429.48      537.76     57.46 o 
  -1   9   5    12272.63    12606.63    268.24 o 
   0   9   5      415.92      227.16     99.51 o 
   1   9   5    25023.41    25585.80    479.61 o 
   2   9   5      138.81      215.77     60.56 o 
   3   9   5     3969.52     3883.70    185.19 o 
   4   9   5       30.89       39.28     76.37 o 
   5   9   5    31845.49    32380.88    846.77 o 
   6   9   5       66.64      133.11    115.48 o 
   7   9   5      734.34      737.25    154.76 o 
   8   9   5        1.72       23.03    105.12 o 
   9   9   5    18741.18    18777.24    935.05 o 
  10   9   5      138.60      243.56    159.29 o 
 -13  10   5       25.10      -47.51    153.40 o 
 -12  10   5     1205.65     1137.41    206.36 o 
 -11  10   5     9420.65    10687.21    681.72 o 
 -10  10   5     5240.16     6350.62   1019.92 o 
  -9  10   5     3079.02     3636.86    382.32 o 
  -8  10   5       72.94      364.28    155.84 o 
  -7  10   5     6382.18     6485.74    482.00 o 
  -6  10   5    13383.87    13529.44    675.33 o 
  -5  10   5     6493.95     6116.82    304.48 o 
  -4  10   5      820.81      832.65     69.29 o 
  -3  10   5     8721.90     8627.83    194.82 o 
  -2  10   5    18142.63    18161.20    315.20 o 
  -1  10   5     4383.30     4235.94    176.33 o 
   0  10   5      413.34      327.39     69.19 o 
   1  10   5     4660.28     4771.48    213.02 o 
   2  10   5     8488.44     8306.10    258.09 o 
   3  10   5    31254.49    30465.38    646.86 o 
   4  10   5      620.30      582.75     76.79 o 
   5  10   5       50.00      105.72     62.05 o 
   6  10   5     1105.36     1038.72    178.78 o 
   7  10   5     7533.34     7543.37    459.19 o 
   8  10   5     2339.39     2656.92    354.09 o 
   9  10   5       63.06      171.39    137.94 o 
  10  10   5      474.81      535.04    319.55 o 
 -12  11   5    12642.73    12546.25    904.19 o 
 -11  11   5      126.99      196.77    116.10 o 
 -10  11   5     2410.32     3191.71    556.53 o 
  -9  11   5      480.29      736.47    187.33 o 
  -8  11   5    18313.36    19040.04    862.16 o 
  -7  11   5      572.82      651.80     75.60 o 
  -6  11   5     5499.79     5201.50    257.53 o 
  -5  11   5     3171.07     3540.80    215.22 o 
  -4  11   5    32692.74    32706.01    465.79 o 
  -3  11   5     3758.16     3798.80    140.29 o 
  -2  11   5      705.20      861.88     80.35 o 
  -1  11   5       22.29       68.26     33.59 o 
   0  11   5    16827.69    17938.69    463.09 o 
   1  11   5     3924.97     3899.20    198.37 o 
   2  11   5     9324.73     9163.15    311.27 o 
   3  11   5      154.39      166.95     70.18 o 
   4  11   5    15791.57    15240.18    392.99 o 
   5  11   5     2129.46     2097.08    183.31 o 
   6  11   5     6173.60     6255.12    414.34 o 
   7  11   5      107.70       65.13    101.06 o 
   8  11   5     6637.26     7849.38    605.53 o 
   9  11   5      176.82       -0.97    116.46 o 
  10  11   5     8360.37     8605.02    564.73 o 
 -12  12   5     1105.26     1027.42    200.56 o 
 -11  12   5     1912.77     1992.21    300.91 o 
 -10  12   5     7870.34     7839.26    603.67 o 
  -9  12   5     1238.98      951.54    227.82 o 
  -8  12   5       34.17      -11.48    115.20 o 
  -7  12   5      815.69     1388.63    776.68 o 
  -6  12   5    16655.59    16554.89    464.41 o 
  -5  12   5      878.05     1003.42    122.48 o 
  -4  12   5      326.92      552.40     70.14 o 
  -3  12   5     2534.14     2422.75    120.79 o 
  -2  12   5    26726.24    27128.41    602.91 o 
  -1  12   5      918.93      803.11     86.73 o 
   0  12   5      315.68      270.52     80.03 o 
   1  12   5     5735.80     5900.34    433.03 o 
   2  12   5    21265.47    21851.50    665.02 o 
   3  12   5     4374.30     4311.96    268.81 o 
   4  12   5     3982.04     3725.92    260.95 o 
   5  12   5      468.13      498.76    105.08 o 
   6  12   5     3990.34     4392.84    309.38 o 
   7  12   5      834.78     1110.82    172.80 o 
   8  12   5     7532.21     6854.70    471.91 o 
   9  12   5      142.01      308.56    149.48 o 
 -11  13   5     1441.99     1561.92    235.60 o 
 -10  13   5      425.17      375.87    218.16 o 
  -9  13   5     8541.52     8628.68    629.30 o 
  -8  13   5     3342.95     3106.49    734.84 o 
  -7  13   5     3308.19     3152.92    375.29 o 
  -6  13   5      331.43      473.27     89.54 o 
  -5  13   5     8053.99     8174.39    472.79 o 
  -4  13   5     1958.70     2155.34    140.24 o 
  -3  13   5    11312.90    11209.87    270.60 o 
  -2  13   5       36.77       41.95     34.98 o 
  -1  13   5     2379.18     2687.90    183.90 o 
   0  13   5     3584.15     3763.64    197.17 o 
   1  13   5    19614.50    19269.16    533.94 o 
   2  13   5      416.66      314.83     93.05 o 
   3  13   5      530.04      557.56    115.57 o 
   4  13   5     2804.61     3226.63    325.57 o 
   5  13   5    14533.60    15101.45    553.99 o 
   6  13   5     3851.11     3429.58    283.25 o 
   7  13   5      205.27       64.92    106.90 o 
   8  13   5     2133.22     2166.13    273.31 o 
 -10  14   5      402.74      441.33    185.18 o 
  -9  14   5     2197.28     2492.17    368.16 o 
  -8  14   5      333.68      934.29    223.73 o 
  -7  14   5    14061.75    13314.04    777.99 o 
  -6  14   5      243.78      158.11    139.96 o 
  -5  14   5    11716.73    11945.81    449.12 o 
  -4  14   5      759.34      725.04    134.87 o 
  -3  14   5    10181.56    10339.21    316.53 o 
  -2  14   5      114.23      153.11     60.50 o 
  -1  14   5    26410.36    26756.29    594.06 o 
   0  14   5      606.03      594.71    102.05 o 
   1  14   5     2610.63     2642.82    210.68 o 
   2  14   5      529.05      440.14    112.19 o 
   3  14   5    11565.74    11850.24    467.79 o 
   4  14   5     1287.41     1447.69    179.43 o 
   5  14   5      203.78      -48.54    143.47 o 
   6  14   5     1708.61     1541.19    204.45 o 
   7  14   5     8861.25     8829.52    619.56 o 
   8  14   5      147.35      202.42    118.26 o 
  -9  15   5     5159.22     5049.37    511.46 o 
  -8  15   5     6738.18     7145.26    598.86 o 
  -7  15   5     1206.76     1494.20    472.92 o 
  -6  15   5      217.91      212.19    173.25 o 
  -5  15   5     3233.81     3195.70    271.98 o 
  -4  15   5     6782.44     7140.90    591.11 o 
  -3  15   5     4129.26     4247.21    293.31 o 
  -2  15   5       25.29      107.36     70.23 o 
  -1  15   5      221.32      474.76     93.82 o 
   0  15   5    11078.12    10609.53    407.82 o 
   1  15   5     8032.49     8109.54    372.64 o 
   2  15   5     1717.48     1434.70    200.62 o 
   3  15   5      142.53      157.14    106.78 o 
   4  15   5     9097.02     9141.92    440.07 o 
   5  15   5     6423.77     5746.70    366.25 o 
   6  15   5     3392.81     3167.57    283.26 o 
   7  15   5        4.05     -161.51    161.51 o 
  -8  16   5      630.93      785.75    234.93 o 
  -7  16   5       60.39      146.01    149.55 o 
  -6  16   5    13363.55    12931.54    802.50 o 
  -5  16   5        0.90        6.09    113.01 o 
  -4  16   5        9.08       -4.70     80.94 o 
  -3  16   5        3.44       90.92    135.52 o 
  -2  16   5    11851.97    12779.32    804.68 o 
  -1  16   5      270.08      375.30     82.70 o 
   0  16   5     3631.39     3815.45    259.16 o 
   1  16   5     3911.94     3669.21    261.63 o 
   2  16   5    11067.67    11283.32    539.87 o 
   3  16   5      358.97      452.42    107.78 o 
   4  16   5     6277.21     6342.80    375.15 o 
   5  16   5       70.15      149.16    146.76 o 
   6  16   5     9814.36     9520.55    493.35 o 
  -7  17   5     3206.45     3413.11    435.51 o 
  -6  17   5      144.20      -99.24    305.94 o 
  -5  17   5     2857.54     3007.11    410.93 o 
  -4  17   5    11386.21    10998.55    736.03 o 
  -3  17   5     5774.75     5621.20    377.10 o 
  -2  17   5     1288.21     1619.20    290.39 o 
  -1  17   5     2512.24     2490.35    267.16 o 
   0  17   5     8042.52     7774.78    453.76 o 
   1  17   5     6037.89     6231.53    348.42 o 
   2  17   5     1041.06      966.42    173.16 o 
   3  17   5      467.82      446.04    156.78 o 
   4  17   5     2652.99     2752.77    270.63 o 
   5  17   5     3514.28     4188.10    337.52 o 
  -6  18   5      438.51      528.57    211.25 o 
  -5  18   5     3063.06     3019.69    414.84 o 
  -4  18   5        3.22       83.85    175.37 o 
  -3  18   5     2151.59     2554.45    372.41 o 
  -2  18   5      375.18      254.55    115.73 o 
  -1  18   5     7141.66     6265.64    567.78 o 
   0  18   5      416.43      360.58    127.65 o 
   1  18   5     1006.72      769.31    305.53 o 
   2  18   5      699.75      609.97    129.21 o 
   3  18   5    15727.25    14961.82    589.06 o 
  -3  19   5     5163.33     4350.59    502.05 o 
  -2  19   5      667.77     1073.04    263.60 o 
  -1  19   5     3921.14     4276.33    440.26 o 
   0  19   5     1987.47     1672.60    241.46 o 
 -14   0   6    14404.66    14527.20    984.38 o 
 -12   0   6      247.09      294.51     97.91 o 
 -10   0   6    33268.99    32840.13    629.14 o 
  -8   0   6     1070.72     1333.73    129.23 o 
  -6   0   6    57772.09    56928.29    870.77 o 
  -4   0   6      704.39      581.91     90.34 o 
  -2   0   6    34826.26    34246.12    548.70 o 
   0   0   6    43729.05    42320.39    521.76 o 
   2   0   6    10472.85    10177.50    570.04 o 
   4   0   6    29790.24    29532.26    771.16 o 
   6   0   6     8175.00     7825.79    311.95 o 
   8   0   6    20745.41    21217.89    919.95 o 
  10   0   6      607.89      464.92    253.04 o 
  12   0   6    14123.10    11484.75   1179.28 o 
 -15   1   6     1119.10     1078.09    217.64 o 
 -14   1   6     1010.74     1118.29    140.34 o 
 -13   1   6     2015.06     1990.30    154.09 o 
 -12   1   6     6991.59     7140.18    333.63 o 
 -11   1   6      936.25      931.02     90.64 o 
 -10   1   6      132.39      163.41     40.55 o 
  -9   1   6     3998.88     4046.72    145.70 o 
  -8   1   6    29462.56    29323.02    606.60 o 
  -7   1   6    10513.06    10596.66    231.69 o 
  -6   1   6     5580.38     5791.96    183.71 o 
  -5   1   6     8133.62     8126.22    209.95 o 
  -4   1   6    34120.07    35408.92    426.19 o 
  -3   1   6    23223.41    24625.63    312.89 o 
  -2   1   6     9160.58     8471.48    192.52 o 
  -1   1   6     6779.35     6861.83    169.36 o 
   0   1   6    22975.49    22297.38    299.26 o 
   1   1   6    36725.55    38507.62    430.37 o 
   2   1   6    13416.30    13108.01    292.34 o 
   3   1   6       99.28      101.12     34.51 o 
   4   1   6    12070.74    12534.19    369.12 o 
   5   1   6    21329.81    22422.56    344.33 o 
   6   1   6     9678.13    10074.74    295.82 o 
   7   1   6     3848.69     3884.47    238.54 o 
   8   1   6      862.42      887.14    171.26 o 
   9   1   6     3650.50     3833.86    341.00 o 
  10   1   6     4518.61     4728.21    392.82 o 
  11   1   6      896.36      633.45    183.82 o 
  12   1   6      355.60      397.78    128.46 o 
 -15   2   6     7712.54     8125.24    876.72 o 
 -14   2   6      137.73       87.55     83.41 o 
 -13   2   6     4597.38     4596.48    267.85 o 
 -12   2   6      184.88      145.95     53.29 o 
 -11   2   6    10240.11    10125.83    270.52 o 
 -10   2   6      445.15      554.29     62.26 o 
  -9   2   6    12515.17    12582.44    236.81 o 
  -8   2   6      107.20      142.33     32.15 o 
  -7   2   6    12260.19    12839.56    238.43 o 
  -6   2   6     1676.55     1682.87     79.66 o 
  -5   2   6    34417.67    34311.05    457.05 o 
  -4   2   6     3245.84     3061.36    110.59 o 
  -3   2   6    11488.61    12004.06    239.16 o 
  -2   2   6     1032.23     1333.70    106.04 o 
  -1   2   6    67666.05    70303.27    517.40 o 
   0   2   6      446.74      566.24     52.41 o 
   1   2   6     1088.93     1050.89     72.74 o 
   2   2   6     1326.32     1383.51     84.19 o 
   3   2   6    32207.44    33764.17    452.92 o 
   4   2   6     2835.02     3019.77    126.85 o 
   5   2   6     6024.47     6626.39    253.25 o 
   6   2   6      303.13      251.97     58.24 o 
   7   2   6    25736.09    26583.10    621.94 o 
   8   2   6     2094.81     1783.09    225.21 o 
   9   2   6     4427.73     4560.24    389.11 o 
  10   2   6        4.03      158.04    116.84 o 
  11   2   6     7692.62     8464.79    542.56 o 
 -14   3   6      344.73      192.98    107.03 o 
 -13   3   6     8615.30     8716.08    367.18 o 
 -12   3   6     6952.55     6896.88    257.77 o 
 -11   3   6     7957.83     8168.94    279.19 o 
 -10   3   6      667.98      571.19     86.67 o 
  -9   3   6     5546.85     5639.79    177.40 o 
  -8   3   6     6748.62     6704.72    154.44 o 
  -7   3   6    37462.81    36096.10    711.11 o 
  -6   3   6      166.82      184.97     29.53 o 
  -5   3   6     2458.62     2541.79    109.17 o 
  -4   3   6     5326.24     5085.01    145.82 o 
  -3   3   6    53837.42    52783.87    470.67 o 
  -2   3   6     5584.85     5659.68    190.19 o 
  -1   3   6      202.73      267.76     43.69 o 
   0   3   6     6409.55     6630.53    215.61 o 
   1   3   6    44313.59    44020.12    500.73 o 
   2   3   6     4975.58     4411.83    149.57 o 
   3   3   6       50.49       79.38     30.36 o 
   4   3   6       81.17      142.17     50.02 o 
   5   3   6    22022.52    22780.70    486.10 o 
   6   3   6    14672.93    15535.94    410.53 o 
   7   3   6      877.25      913.29    135.83 o 
   8   3   6     1887.32     1743.25    230.97 o 
   9   3   6    13201.04    12300.10    607.91 o 
  10   3   6     3181.33     3448.31    343.64 o 
  11   3   6     4942.68     4949.50    426.42 o 
 -14   4   6     7573.10     7270.04    437.70 o 
 -13   4   6     1315.07     1562.95    202.26 o 
 -12   4   6      591.62      545.40     95.01 o 
 -11   4   6     2900.12     2957.66    154.76 o 
 -10   4   6    13194.69    12765.64    274.89 o 
  -9   4   6     4369.56     4234.20    127.77 o 
  -8   4   6      369.41      379.15     42.17 o 
  -7   4   6      585.94      585.78     47.35 o 
  -6   4   6    30507.20    31528.84    518.69 o 
  -5   4   6     4065.84     3803.89    120.29 o 
  -4   4   6     9861.86     9666.05    204.41 o 
  -3   4   6      246.63      287.63     59.12 o 
  -2   4   6    38815.65    39137.80    408.80 o 
  -1   4   6     1860.13     1560.44     93.50 o 
   0   4   6    16787.00    16508.34    292.37 o 
   1   4   6     2267.75     2212.48    135.44 o 
   2   4   6    31537.84    31663.26    401.95 o 
   3   4   6     1453.34     1469.32     84.60 o 
   4   4   6    27471.84    27901.16    540.60 o 
   5   4   6       42.34      113.23     57.34 o 
   6   4   6     7750.45     7711.64    301.57 o 
   7   4   6     2519.11     2521.68    178.23 o 
   8   4   6    15050.26    15962.02    668.28 o 
   9   4   6     1697.58     1784.26    352.82 o 
  10   4   6      793.47     1000.54    197.06 o 
  11   4   6     1919.36     1753.02    292.50 o 
 -14   5   6      126.78      -80.53     93.76 o 
 -13   5   6     3105.38     2549.66    341.68 o 
 -12   5   6    15560.48    15695.85    603.34 o 
 -11   5   6     2003.24     1969.53    153.15 o 
 -10   5   6      600.05      486.42     63.99 o 
  -9   5   6     1575.17     1508.86     80.32 o 
  -8   5   6    16354.56    15907.14    291.05 o 
  -7   5   6     1034.05      916.42    164.36 o 
  -6   5   6      786.59      860.30    125.50 o 
  -5   5   6     3277.70     3376.04    192.44 o 
  -4   5   6    27409.57    27248.67    404.49 o 
  -3   5   6     3441.79     3505.08    272.06 o 
  -2   5   6     5599.35     5870.25    202.42 o 
  -1   5   6       25.06       37.90     26.08 o 
   0   5   6    23423.32    24164.16    336.87 o 
   1   5   6     1351.22     1351.33     94.38 o 
   2   5   6    20551.06    20424.75    374.30 o 
   3   5   6     2911.88     2776.96     95.48 o 
   4   5   6     5537.12     5347.00    244.63 o 
   5   5   6      515.10      577.97     99.47 o 
   6   5   6    33349.42    33124.24    723.01 o 
   7   5   6      573.82      433.17     95.90 o 
   8   5   6     2228.31     2300.90    367.94 o 
   9   5   6     3894.36     4468.37    377.41 o 
  10   5   6    17862.48    17731.65    966.99 o 
  11   5   6     1295.66     1473.02    294.98 o 
 -14   6   6     3890.54     4620.87    364.08 o 
 -13   6   6     2622.62     2937.85    289.78 o 
 -12   6   6       13.86      117.02     94.08 o 
 -11   6   6    10099.60    10602.39    628.51 o 
 -10   6   6     6737.92     6311.77    242.18 o 
  -9   6   6    11887.86    12338.86    631.89 o 
  -8   6   6     2121.69     1795.45    140.19 o 
  -7   6   6     1988.95     2194.25    253.89 o 
  -6   6   6     6118.22     5721.38    391.80 o 
  -5   6   6    41156.43    41978.64   3379.86 o 
  -4   6   6     9174.86     9609.16    326.06 o 
  -3   6   6      299.12      244.35     34.56 o 
  -2   6   6    14472.02    14155.43    281.78 o 
  -1   6   6    32969.98    32690.70    446.77 o 
   0   6   6     9728.15     9515.03    228.55 o 
   1   6   6      109.14      134.62     35.18 o 
   2   6   6     3316.71     3755.65    183.24 o 
   3   6   6    19501.38    19692.49    397.13 o 
   4   6   6     3459.87     3474.42    204.56 o 
   5   6   6     1265.47     1219.77    148.01 o 
   6   6   6     3456.90     3528.96    249.03 o 
   7   6   6    17978.13    18581.12    580.24 o 
   8   6   6     6800.72     6691.46    439.41 o 
   9   6   6     1577.36     1886.88    309.60 o 
  10   6   6      641.03      415.00    334.25 o 
  11   6   6     4312.83     3733.37    464.77 o 
 -14   7   6       23.13      171.30    129.47 o 
 -13   7   6     9554.74    10907.40    550.14 o 
 -12   7   6       30.51       54.32     93.23 o 
 -11   7   6     7046.05     7504.01    548.07 o 
 -10   7   6      498.04      345.83    133.97 o 
  -9   7   6    13231.72    13877.50    685.11 o 
  -8   7   6       25.26        4.87     33.02 o 
  -7   7   6    14435.31    14723.46    661.66 o 
  -6   7   6       22.25      272.61    119.57 o 
  -5   7   6     6323.61     6527.46    424.13 o 
  -4   7   6     1824.95     2897.14    384.28 o 
  -3   7   6    21770.69    21568.03    656.03 o 
  -2   7   6      755.15      716.51     72.52 o 
  -1   7   6      730.77      715.85     68.93 o 
   0   7   6     3982.02     3928.41    155.97 o 
   1   7   6    23892.19    24248.19    428.63 o 
   2   7   6     1511.49     1346.79    110.03 o 
   3   7   6     1785.62     1822.74    133.75 o 
   4   7   6     1841.98     1924.09    212.28 o 
   5   7   6    31778.51    31410.29    827.24 o 
   6   7   6      250.91      102.89     86.06 o 
   7   7   6     6055.83     6124.62    394.99 o 
   8   7   6     1963.96     1907.02    297.96 o 
   9   7   6    15838.64    15679.51   1029.03 o 
  10   7   6        9.83       29.98    130.51 o 
  11   7   6     3258.09     3316.14    441.73 o 
 -13   8   6     1037.63     1206.24    200.33 o 
 -12   8   6       15.11       40.89    106.23 o 
 -11   8   6     2849.53     2750.09    338.05 o 
 -10   8   6    10185.56     9604.55    610.92 o 
  -9   8   6     1843.57     1834.68    265.16 o 
  -8   8   6      765.12      889.28     93.84 o 
  -7   8   6     1711.88     1851.01    248.94 o 
  -6   8   6    14271.04    14481.08    668.59 o 
  -5   8   6    12008.28    12850.98    619.16 o 
  -4   8   6     1422.50     1703.22    519.01 o 
  -3   8   6     2426.71     2471.94    102.49 o 
  -2   8   6     8643.73     8812.95    278.53 o 
  -1   8   6    13470.76    13270.27    341.92 o 
   0   8   6     7783.43     7514.19    256.54 o 
   1   8   6       87.80      242.39     71.83 o 
   2   8   6     4920.46     4969.36    215.11 o 
   3   8   6    24994.95    24798.94    555.67 o 
   4   8   6    11063.55    11046.95    688.74 o 
   5   8   6      339.76      418.80    168.34 o 
   6   8   6     2845.01     2916.91    272.39 o 
   7   8   6     6648.50     6065.50    403.25 o 
   8   8   6     9182.25     8146.04    601.65 o 
   9   8   6     1313.07     1335.80    284.77 o 
  10   8   6       87.49      136.73    186.80 o 
 -13   9   6       71.55       42.02    127.68 o 
 -12   9   6    17400.29    18926.76    733.82 o 
 -11   9   6      140.08      206.44    157.74 o 
 -10   9   6      440.00      514.83    179.65 o 
  -9   9   6      555.86      908.12    318.37 o 
  -8   9   6    20911.11    20657.17    961.36 o 
  -7   9   6      843.08      884.20    241.54 o 
  -6   9   6    10357.70    10510.21    590.65 o 
  -5   9   6      370.55      572.28    154.57 o 
  -4   9   6    31262.11    33282.29   1012.69 o 
  -3   9   6       93.65      107.09     28.84 o 
  -2   9   6    14129.96    14013.51    282.13 o 
  -1   9   6      143.56      182.46     47.13 o 
   0   9   6    11962.35     5277.97   2945.47 o 
   1   9   6      123.30      158.85     72.20 o 
   2   9   6    18547.81    17896.84    423.63 o 
   3   9   6     2355.16     2551.80    187.67 o 
   4   9   6    10829.30     9706.02    443.74 o 
   5   9   6      580.51      638.22    133.51 o 
   6   9   6    15009.31    15134.78    623.03 o 
   7   9   6      137.27      222.33    174.02 o 
   8   9   6     4047.10     3703.49    413.48 o 
   9   9   6      754.19      582.17    460.46 o 
  10   9   6    12277.11    12433.71    818.69 o 
 -13  10   6     1633.73     1513.62    239.83 o 
 -12  10   6      482.81       96.48    132.59 o 
 -11  10   6     2582.04     2839.00    674.40 o 
 -10  10   6    10269.47    10822.08    682.20 o 
  -9  10   6     1420.91     1311.52    240.68 o 
  -8  10   6       53.97       60.31    111.21 o 
  -7  10   6     1956.30     1813.02    275.26 o 
  -6  10   6    16445.84    17387.79    784.41 o 
  -5  10   6     6837.22     6870.34    489.50 o 
  -4  10   6     4785.57     5008.13    225.79 o 
  -3  10   6     2951.26     2784.98    238.11 o 
  -2  10   6    10589.48    10512.85    267.58 o 
  -1  10   6     5741.18     6254.79    212.85 o 
   0  10   6     2625.58     2944.93    263.21 o 
   1  10   6      689.10      277.74    215.69 o 
   2  10   6     9215.92     9666.95    366.25 o 
   3  10   6    10264.68    10434.71    372.41 o 
   4  10   6    13422.59    13134.94    398.19 o 
   5  10   6     1539.52     1456.28    200.04 o 
   6  10   6      906.10      635.32    313.78 o 
   7  10   6     6993.54     6975.33    448.63 o 
   8  10   6     7098.06     7188.61    470.68 o 
   9  10   6     1475.41     1128.18    264.17 o 
 -12  11   6      225.93      311.38    130.09 o 
 -11  11   6     5075.27     5471.37    546.17 o 
 -10  11   6        5.60      240.40    215.83 o 
  -9  11   6     2401.41     2722.84    548.90 o 
  -8  11   6      745.73      644.66    184.72 o 
  -7  11   6    12086.49    12074.85    692.10 o 
  -6  11   6      353.42      521.85    544.76 o 
  -5  11   6     4260.84     4227.33    676.88 o 
  -4  11   6     2928.69     2815.71    166.29 o 
  -3  11   6    29228.61    29068.54    457.08 o 
  -2  11   6      134.20      116.69     45.96 o 
  -1  11   6     1907.89     1810.93    149.80 o 
   0  11   6     2888.07     2814.84    196.20 o 
   1  11   6    27305.60    27274.85    544.51 o 
   2  11   6     1705.48     2123.08    225.57 o 
   3  11   6       20.82       92.10     74.00 o 
   4  11   6      420.13      548.87    135.98 o 
   5  11   6    12374.24    11877.37    562.34 o 
   6  11   6      942.99      669.10    160.97 o 
   7  11   6      807.80      632.78    205.57 o 
   8  11   6      241.73      356.51    212.73 o 
   9  11   6     6760.40     7081.19    612.84 o 
 -11  12   6     7265.26     7909.43    822.46 o 
 -10  12   6     3433.51     4284.19    576.85 o 
  -9  12   6     8219.65     8815.16    640.60 o 
  -8  12   6      331.17      242.79    145.92 o 
  -7  12   6     5543.80     5630.18    492.83 o 
  -6  12   6     4447.83     4529.80    436.62 o 
  -5  12   6    16393.71    16089.60    398.42 o 
  -4  12   6     1353.59     1435.15    125.97 o 
  -3  12   6     1305.45     1338.39     92.46 o 
  -2  12   6      464.43      425.75     67.32 o 
  -1  12   6    17028.45    17866.39    468.43 o 
   0  12   6      586.14      549.51    100.03 o 
   1  12   6      188.11      231.74     78.75 o 
   2  12   6     1492.94     1559.70    163.58 o 
   3  12   6    16801.57    17353.81    555.64 o 
   4  12   6     2068.58     1831.84    194.26 o 
   5  12   6     2324.95     2521.20    236.05 o 
   6  12   6      261.45       22.55    115.28 o 
   7  12   6    10698.41    10658.54    506.98 o 
   8  12   6     1886.19     1851.84    260.50 o 
 -11  13   6     1128.03     1729.30    332.92 o 
 -10  13   6      117.80       49.66    197.21 o 
  -9  13   6     1191.15     1238.63    272.41 o 
  -8  13   6     7015.19     7162.85    581.20 o 
  -7  13   6     4525.57     5028.96    482.45 o 
  -6  13   6     1225.37     1117.18    241.02 o 
  -5  13   6      361.79      203.28    124.85 o 
  -4  13   6    17805.62    16949.76    493.91 o 
  -3  13   6     8712.15     9070.08    278.27 o 
  -2  13   6     2394.73     2585.93    175.47 o 
  -1  13   6      214.64      324.23     95.00 o 
   0  13   6    14178.87    14570.79    481.67 o 
   1  13   6     4553.29     4619.57    275.43 o 
   2  13   6     8150.81     8022.83    377.42 o 
   3  13   6       29.75       37.57     86.17 o 
   4  13   6     5029.63     4743.40    308.72 o 
   5  13   6     1961.46     1757.64    203.42 o 
   6  13   6     7039.78     6961.53    456.35 o 
   7  13   6       65.45       38.61    114.15 o 
   8  13   6      426.91      461.97    149.62 o 
 -10  14   6     8408.33     9737.10    719.47 o 
  -9  14   6      284.81      349.20    176.41 o 
  -8  14   6       18.29     -134.55    134.55 o 
  -7  14   6      268.71      285.97    164.09 o 
  -6  14   6    13760.59    12984.89   1300.65 o 
  -5  14   6     1840.40     1777.48    298.39 o 
  -4  14   6      591.90      275.57    123.04 o 
  -3  14   6       76.94      161.71    122.45 o 
  -2  14   6    20229.08    20993.96    502.29 o 
  -1  14   6     1046.26     1012.31    135.15 o 
   0  14   6     7144.09     7762.38    349.01 o 
   1  14   6      385.42      368.85    115.51 o 
   2  14   6     5285.29     5289.33    316.47 o 
   3  14   6      895.96     1155.67    160.91 o 
   4  14   6     9094.58     8905.31    435.29 o 
   5  14   6      133.25      115.87    103.99 o 
   6  14   6     1794.88     1619.11    203.72 o 
   7  14   6      359.01      103.06    112.39 o 
  -9  15   6     4802.19     5312.30   1149.55 o 
  -8  15   6     4446.11     5097.49    521.79 o 
  -7  15   6     6836.85     7777.05    830.45 o 
  -6  15   6      990.52      975.90    246.86 o 
  -5  15   6     1356.59      807.22    480.43 o 
  -4  15   6     6876.76     6431.62    932.56 o 
  -3  15   6     5474.08     6128.68    535.61 o 
  -2  15   6     5015.23     5513.77    356.90 o 
  -1  15   6       42.77       23.83     61.89 o 
   0  15   6     7008.26     7538.81    372.29 o 
   1  15   6     7554.83     8309.34    723.69 o 
   2  15   6     3121.86     3236.76    254.95 o 
   3  15   6      936.21     1045.49    161.63 o 
   4  15   6     2217.58     1915.08    234.23 o 
   5  15   6     8675.67     8810.53    459.84 o 
   6  15   6     2611.08     2661.98    356.44 o 
  -8  16   6       22.65     -106.61    173.97 o 
  -7  16   6     3824.55     3808.14    465.00 o 
  -6  16   6      192.57      380.14    161.15 o 
  -5  16   6    11840.51    12658.41   2088.49 o 
  -4  16   6      533.60      673.79    257.19 o 
  -3  16   6     1498.63     1622.69    296.30 o 
  -2  16   6      937.48      919.46    228.96 o 
  -1  16   6    18927.84    20351.42    886.10 o 
   0  16   6      320.56      284.30     84.12 o 
   1  16   6       23.52      136.57    128.52 o 
   2  16   6       12.65       82.06    102.67 o 
   3  16   6    17395.79    17234.03    613.26 o 
   4  16   6       55.54      162.72    100.26 o 
   5  16   6      185.24      221.31    103.85 o 
  -7  17   6     2290.85     2599.25    396.01 o 
  -6  17   6       98.24       51.43    161.70 o 
  -5  17   6     3167.27     2947.40    408.47 o 
  -4  17   6     4747.63     4479.08    495.77 o 
  -3  17   6     4441.54     3822.71    452.24 o 
  -2  17   6      929.00      814.85    379.74 o 
  -1  17   6      192.68      410.35    184.87 o 
   0  17   6     1979.84     2282.38    280.26 o 
   1  17   6     7444.03     7543.15    474.33 o 
   2  17   6     3067.52     2897.81    258.48 o 
   3  17   6      454.10      533.17    148.07 o 
   4  17   6      501.54      692.88    182.69 o 
  -5  18   6      424.46     -170.08    179.81 o 
  -4  18   6     4998.36     5207.02    548.18 o 
  -3  18   6       35.24        8.88    159.32 o 
  -2  18   6     7755.69     8747.18    842.12 o 
  -1  18   6      673.61      470.18    536.93 o 
   0  18   6     4526.02     5217.55    529.75 o 
   1  18   6        1.08      -45.19    104.11 o 
   2  18   6     5145.30     5422.80    429.08 o 
 -13   0   7     3316.28     4026.86    318.22 o 
 -11   0   7     6683.99     6993.20    569.95 o 
  -9   0   7    22870.62    23115.53    645.17 o 
  -7   0   7      544.27      612.23    131.37 o 
  -5   0   7    28581.34    29221.39    678.69 o 
  -3   0   7     1896.77     2199.72    129.39 o 
  -1   0   7    68793.79    68241.93    870.65 o 
   1   0   7     1313.75     1595.97    146.45 o 
   3   0   7    45278.61    45104.37   1077.20 o 
   5   0   7      372.82      391.65     71.84 o 
   7   0   7    23113.29    24545.53   1428.90 o 
   9   0   7     5749.72     6308.99    807.91 o 
  11   0   7     3941.36     5016.80    766.01 o 
 -14   1   7       32.07       49.39    188.37 o 
 -13   1   7     1480.82     1565.30    154.75 o 
 -12   1   7     7450.38     7705.54    273.64 o 
 -11   1   7     8596.72     8844.50    278.71 o 
 -10   1   7     2554.15     2523.54    128.09 o 
  -9   1   7     1677.54     1756.73     96.08 o 
  -8   1   7    16803.52    15989.62    465.08 o 
  -7   1   7    28030.26    28312.02    435.73 o 
  -6   1   7     7273.33     7325.97    240.73 o 
  -5   1   7      377.70      268.40    118.27 o 
  -4   1   7     9727.71     9614.64    327.09 o 
  -3   1   7    33853.47    34585.38    501.74 o 
  -2   1   7    23890.07    23922.38    352.82 o 
  -1   1   7      310.15      446.82     54.85 o 
   0   1   7     2347.43     2721.54    121.39 o 
   1   1   7    20515.26    20213.47    335.16 o 
   2   1   7    11691.21    11621.93    247.27 o 
   3   1   7     3144.49     3124.17    157.37 o 
   4   1   7      551.48      743.85     78.51 o 
   5   1   7    17324.27    17820.12    342.73 o 
   6   1   7    16339.79    16763.43    444.25 o 
   7   1   7    10861.42    11046.28    552.44 o 
   8   1   7      153.46       59.41    131.65 o 
   9   1   7     6295.27     6624.87    522.47 o 
  10   1   7     4271.24     3601.69    449.06 o 
  11   1   7     6532.16     6990.68    641.08 o 
 -14   2   7    12808.32    12394.18    539.11 o 
 -13   2   7      671.47      582.15    107.84 o 
 -12   2   7      762.20      942.60    115.81 o 
 -11   2   7       23.12       18.86     39.27 o 
 -10   2   7    25674.54    25282.19    483.60 o 
  -9   2   7      186.02      125.54     30.82 o 
  -8   2   7     8831.66     8681.67    225.96 o 
  -7   2   7      608.75      498.54     54.14 o 
  -6   2   7    24223.62    23172.80    436.02 o 
  -5   2   7     1014.03      912.26     62.97 o 
  -4   2   7    26064.30    26349.81    407.45 o 
  -3   2   7     1676.52     1505.56     93.73 o 
  -2   2   7    20038.50    20365.61    329.21 o 
  -1   2   7     4781.93     4941.41    148.06 o 
   0   2   7    40673.53    39807.17    462.55 o 
   1   2   7     6378.61     6362.51    191.50 o 
   2   2   7     5340.44     5801.79    240.49 o 
   3   2   7     6049.33     6519.68    209.69 o 
   4   2   7    29006.95    29578.20    533.78 o 
   5   2   7       93.69       95.73     51.28 o 
   6   2   7      737.78      598.43     90.34 o 
   7   2   7      527.86      806.21    192.68 o 
   8   2   7    20120.96    20421.27    772.27 o 
   9   2   7       45.09        3.73    119.18 o 
  10   2   7      322.38      455.03    154.51 o 
  11   2   7      529.65      439.41    190.88 o 
 -14   3   7      120.87       91.62     84.91 o 
 -13   3   7     2795.20     2893.87    263.31 o 
 -12   3   7     7570.50     7619.24    320.22 o 
 -11   3   7     2524.73     2593.93    160.31 o 
 -10   3   7     1253.65     1355.70     83.50 o 
  -9   3   7     2885.55     2873.01    114.62 o 
  -8   3   7    17126.76    16032.82    377.95 o 
  -7   3   7     4316.64     4242.57    140.35 o 
  -6   3   7     8759.96     8831.89    250.91 o 
  -5   3   7      164.37      139.21     44.64 o 
  -4   3   7    16881.28    16498.64    316.96 o 
  -3   3   7    13591.87    13295.32    271.14 o 
  -2   3   7    11955.34    11927.61    261.45 o 
  -1   3   7       57.84      112.12     38.29 o 
   0   3   7    10851.20    10932.99    245.59 o 
   1   3   7    10392.79    10066.30    258.22 o 
   2   3   7    22701.29    22891.55    366.52 o 
   3   3   7     1184.51     1107.43     88.00 o 
   4   3   7     1637.22     1616.26     93.10 o 
   5   3   7     5212.91     5716.07    254.02 o 
   6   3   7    22170.63    21349.36    494.28 o 
   7   3   7      720.50      842.24    145.54 o 
   8   3   7       34.08      158.58    111.52 o 
   9   3   7     4451.87     5148.94    731.48 o 
  10   3   7    13743.97    14704.77    709.83 o 
  11   3   7     1965.13     2081.50    286.67 o 
 -14   4   7     1571.70     1818.82    223.99 o 
 -13   4   7    11403.85    12063.47    539.98 o 
 -12   4   7      173.42      368.73     97.98 o 
 -11   4   7     2100.86     2144.77    183.13 o 
 -10   4   7      993.94      974.35     86.68 o 
  -9   4   7    20136.58    19086.92    277.82 o 
  -8   4   7      537.03      524.60     72.04 o 
  -7   4   7     2241.73     2299.29    110.33 o 
  -6   4   7      594.75      581.55     54.96 o 
  -5   4   7    37831.81    36176.20    558.50 o 
  -4   4   7     2019.20     1940.41     87.32 o 
  -3   4   7      101.59      115.02     32.36 o 
  -2   4   7     5583.81     5699.15    160.33 o 
  -1   4   7    41599.95    41437.71    444.88 o 
   0   4   7     6324.34     6516.32    214.38 o 
   1   4   7     2127.36     2130.38    112.58 o 
   2   4   7     1493.30     1492.30     95.97 o 
   3   4   7    15511.44    15456.54    307.65 o 
   4   4   7     3887.83     3959.59    216.58 o 
   5   4   7    22076.24    23030.97    522.33 o 
   6   4   7      159.32       54.23     60.76 o 
   7   4   7     7931.04     8302.73    436.06 o 
   8   4   7      922.79     1226.82    204.94 o 
   9   4   7    13601.98    15012.37    694.60 o 
  10   4   7      124.16       80.85    117.09 o 
  11   4   7     4169.03     4213.38    400.78 o 
 -14   5   7      100.23      413.54    114.67 o 
 -13   5   7     4287.77     4790.49    352.50 o 
 -12   5   7     1489.55     1082.05    175.80 o 
 -11   5   7    14673.34    14561.66    728.33 o 
 -10   5   7      293.93      207.43     66.47 o 
  -9   5   7     2652.83     2606.01    130.79 o 
  -8   5   7     4019.55     3747.82    168.27 o 
  -7   5   7    17839.32    18616.96    716.87 o 
  -6   5   7       38.39      158.98     68.93 o 
  -5   5   7      936.83      860.61     80.59 o 
  -4   5   7       93.58      543.57    344.18 o 
  -3   5   7    43796.09    42178.52    705.94 o 
  -2   5   7     2733.39     2698.95    105.66 o 
  -1   5   7     3237.62     3188.17    146.98 o 
   0   5   7     3436.16     3737.36    151.52 o 
   1   5   7    38550.52    39255.52    561.19 o 
   2   5   7     3244.57     3448.74    153.45 o 
   3   5   7    12509.88    12930.63    245.64 o 
   4   5   7     1164.31     1315.47    130.89 o 
   5   5   7     8131.10     8829.64    334.72 o 
   6   5   7      914.54      780.63    125.16 o 
   7   5   7    12630.65    12887.34    518.58 o 
   8   5   7     1259.59     1130.02    390.84 o 
   9   5   7     2639.37     3082.33    332.51 o 
  10   5   7     2016.97     1893.40    279.29 o 
 -14   6   7     4908.34     5030.45    433.33 o 
 -13   6   7     2113.46     2077.90    245.48 o 
 -12   6   7     1531.02     1676.09    245.73 o 
 -11   6   7     1099.49     1384.93    343.30 o 
 -10   6   7    10086.81     9466.34    582.76 o 
  -9   6   7     4438.10     4748.21    244.59 o 
  -8   6   7      932.68      941.17    190.24 o 
  -7   6   7       41.69      -92.09    207.00 o 
  -6   6   7    15290.61    15433.61    660.86 o 
  -5   6   7     6580.14     7046.30    445.88 o 
  -4   6   7     6420.94     6548.15    392.25 o 
  -3   6   7      856.34      801.87     77.41 o 
  -2   6   7     8789.83     9536.41    284.82 o 
  -1   6   7     7434.42     7484.58    264.38 o 
   0   6   7     9964.88    10290.71    255.15 o 
   1   6   7     3643.55     3655.05    176.09 o 
   2   6   7     3496.82     3365.46    159.18 o 
   3   6   7     3503.77     3629.78    130.71 o 
   4   6   7    21594.08    21050.35    574.96 o 
   5   6   7     6435.47     6611.26    337.93 o 
   6   6   7       65.91      186.11     86.76 o 
   7   6   7     2608.49     2577.45    229.95 o 
   8   6   7    21097.75    21981.84    816.60 o 
   9   6   7     4892.15     4684.36    404.63 o 
  10   6   7       21.15      439.93    204.19 o 
 -13   7   7       34.89      -96.06     96.06 o 
 -12   7   7    13382.41    14930.66    800.47 o 
 -11   7   7      878.52     1468.59    244.35 o 
 -10   7   7     2878.73     2930.63    346.26 o 
  -9   7   7      145.55      119.81    122.12 o 
  -8   7   7    11227.69    11464.00    624.80 o 
  -7   7   7      297.17      249.44    122.81 o 
  -6   7   7     6406.33     6775.83    634.67 o 
  -5   7   7        2.16      435.99    317.24 o 
  -4   7   7    10916.09    10197.59    735.29 o 
  -3   7   7     1247.91     1168.36     76.30 o 
  -2   7   7    29911.85    28697.02    504.09 o 
  -1   7   7        2.32       59.73     40.11 o 
   0   7   7     6944.24     6931.33    234.31 o 
   1   7   7     3077.14     3373.97    180.41 o 
   2   7   7    40622.71    40651.57    559.19 o 
   3   7   7     1876.34     1985.64    101.55 o 
   4   7   7     1962.35     1763.04    173.86 o 
   5   7   7      322.08      352.86    114.03 o 
   6   7   7    15922.74    16373.89    554.09 o 
   7   7   7      556.91      909.57    176.84 o 
   8   7   7      924.88      877.36    218.88 o 
   9   7   7        4.87       80.55    146.97 o 
  10   7   7     9571.02     9861.67    735.60 o 
 -13   8   7     3337.48     3335.30    318.78 o 
 -12   8   7     1314.84     1285.80    250.71 o 
 -11   8   7     1393.32     1696.12    276.41 o 
 -10   8   7    10963.15    12034.88   1050.45 o 
  -9   8   7     8569.69     8308.63    561.44 o 
  -8   8   7     4204.22     3766.29    370.93 o 
  -7   8   7      466.56      297.13    133.96 o 
  -6   8   7     8891.42     8601.61    531.64 o 
  -5   8   7    12654.41    13466.72    652.27 o 
  -4   8   7     8381.28     8126.85    503.68 o 
  -3   8   7      729.88      862.72     78.56 o 
  -2   8   7     4752.34     4709.93    219.00 o 
  -1   8   7    17271.26    16161.59    433.69 o 
   0   8   7    12756.59     8355.53   2907.28 o 
   1   8   7     2974.27     3006.45    175.48 o 
   2   8   7      109.45      147.84     71.43 o 
   3   8   7    13491.59    13201.69    379.23 o 
   4   8   7    13090.57    13749.28    567.05 o 
   5   8   7     2996.05     3398.92    316.01 o 
   6   8   7     1984.98     2016.43    236.55 o 
   7   8   7     1602.35     1656.32    225.53 o 
   8   8   7    12136.14    11981.72    589.45 o 
   9   8   7     5011.30     4416.11    475.14 o 
  10   8   7      709.31     1177.99    277.78 o 
 -13   9   7     1608.70     1453.45    261.91 o 
 -12   9   7      383.66      403.42    257.80 o 
 -11   9   7    11580.93    12784.53    757.77 o 
 -10   9   7      195.92      236.91    249.65 o 
  -9   9   7     1889.01     2282.84    312.87 o 
  -8   9   7      363.57      235.32    138.27 o 
  -7   9   7    14050.44    14856.04    887.53 o 
  -6   9   7      448.61     1364.68    708.10 o 
  -5   9   7       51.08       44.25    105.99 o 
  -4   9   7      472.12      709.88    231.83 o 
  -3   9   7    27101.22    27450.28    559.03 o 
  -2   9   7     1700.35     1515.59    119.81 o 
  -1   9   7     1374.78     1523.06    137.67 o 
   0   9   7       28.26      -43.09     82.61 o 
   1   9   7    23891.31    23515.05    695.86 o 
   2   9   7      109.67       80.37     62.23 o 
   3   9   7     3850.13     3635.23    212.78 o 
   4   9   7      688.65      838.92    158.04 o 
   5   9   7    13160.49    13571.29    591.25 o 
   6   9   7      199.90      202.78    140.05 o 
   7   9   7     8655.56     7989.83    481.93 o 
   8   9   7       42.64      -10.60    103.00 o 
   9   9   7     6541.16     6803.09    639.57 o 
 -12  10   7      196.02       70.60    142.20 o 
 -11  10   7     2092.49     1594.85    291.88 o 
 -10  10   7     3149.37     2890.37    371.98 o 
  -9  10   7    10567.22    10974.82    679.93 o 
  -8  10   7     1571.64     1990.90    289.71 o 
  -7  10   7     2130.18     2032.79    287.49 o 
  -6  10   7      667.69      865.66    195.71 o 
  -5  10   7    18530.71    18213.29   1111.64 o 
  -4  10   7     9835.85     9979.91    598.89 o 
  -3  10   7      479.66      466.95     53.89 o 
  -2  10   7     3561.23     3799.63    201.11 o 
  -1  10   7    10774.00    10864.35    336.42 o 
   0  10   7    14668.29    14611.54    609.22 o 
   1  10   7     1200.61     1232.95    122.58 o 
   2  10   7     1232.21     1266.13    141.34 o 
   3  10   7    13953.21    13567.23    425.39 o 
   4  10   7     7597.87     7530.59    439.67 o 
   5  10   7     2219.61     1927.28    237.34 o 
   6  10   7        6.54       95.50    109.09 o 
   7  10   7     6603.99     6778.40    451.00 o 
   8  10   7     1687.01     1487.23    236.98 o 
   9  10   7     6485.39     6259.00    810.06 o 
 -12  11   7     9773.93    10844.49    753.81 o 
 -11  11   7     2223.25     2237.32    348.91 o 
 -10  11   7     2765.86     3476.57    423.91 o 
  -9  11   7      126.41       29.93    127.07 o 
  -8  11   7    12011.45    12865.59    754.94 o 
  -7  11   7     3213.80     3298.50    383.36 o 
  -6  11   7    14007.66    13530.20    736.18 o 
  -5  11   7       97.97      233.30    113.00 o 
  -4  11   7    13811.62    14915.97    755.06 o 
  -3  11   7     1435.33     1572.70    108.05 o 
  -2  11   7    13945.56    14386.12    372.90 o 
  -1  11   7      544.59      211.90    143.81 o 
   0  11   7     3013.45     3261.33    232.09 o 
   1  11   7     4112.05     3697.74    296.36 o 
   2  11   7    18238.72    18960.51    672.23 o 
   3  11   7     1010.98      894.38    157.61 o 
   4  11   7       36.96       11.33    113.05 o 
   5  11   7      755.00      461.17    125.00 o 
   6  11   7    15221.29    15445.40    679.98 o 
   7  11   7      230.90       58.78    170.56 o 
   8  11   7      342.22       77.84    123.83 o 
 -11  12   7      180.14      -79.29    150.83 o 
 -10  12   7     7022.86     6358.88    570.89 o 
  -9  12   7      696.02      612.15    174.96 o 
  -8  12   7     1982.43     2133.41    326.14 o 
  -7  12   7      133.59      241.54    178.15 o 
  -6  12   7     7686.18     7332.37    568.44 o 
  -5  12   7     3664.28     3165.29    730.63 o 
  -4  12   7    20573.32    20992.30    926.58 o 
  -3  12   7       46.30      244.91     60.84 o 
  -2  12   7     4098.89     4240.83    193.91 o 
  -1  12   7     3129.53     2981.16    202.68 o 
   0  12   7    13792.76    14858.14    412.25 o 
   1  12   7      504.51      622.10    115.56 o 
   2  12   7     7716.08     8280.60    387.25 o 
   3  12   7     3831.69     3573.37    313.80 o 
   4  12   7    10306.00    11453.59    563.99 o 
   5  12   7      143.38      236.98    137.27 o 
   6  12   7     2082.79     2228.67    270.68 o 
   7  12   7     1360.35     1142.22    241.34 o 
   8  12   7     8122.15     8411.75    543.78 o 
 -10  13   7      597.96      822.46    220.88 o 
  -9  13   7     1289.98     1419.04    523.93 o 
  -8  13   7     1836.69     2243.45    556.93 o 
  -7  13   7    13462.95    13706.96    934.70 o 
  -6  13   7     1099.39      860.69    227.97 o 
  -5  13   7       37.18       17.42    134.94 o 
  -4  13   7     3820.21     3809.97    417.23 o 
  -3  13   7    17400.51    18145.05    589.67 o 
  -2  13   7     1875.41     1952.61    159.38 o 
  -1  13   7      223.13      229.44     74.09 o 
   0  13   7     3601.29     3708.45    290.36 o 
   1  13   7    10058.43    11086.90    439.61 o 
   2  13   7     1305.61     1505.67    174.90 o 
   3  13   7     4227.83     4114.20    293.61 o 
   4  13   7       13.88       17.34     95.56 o 
   5  13   7     7058.99     6999.21    403.54 o 
   6  13   7     4544.47     4895.15    357.86 o 
   7  13   7     5053.68     5216.01    379.39 o 
 -10  14   7     1034.60     1027.52    279.78 o 
  -9  14   7    11688.22    12342.75   1136.22 o 
  -8  14   7       77.23      147.91    286.05 o 
  -7  14   7      168.92      258.71    170.22 o 
  -6  14   7      936.19      960.62    389.49 o 
  -5  14   7    20150.64    21496.75   1008.91 o 
  -4  14   7      442.41      102.53    120.46 o 
  -3  14   7      707.09      961.90    377.73 o 
  -2  14   7       93.35      112.28     80.57 o 
  -1  14   7    21510.97    22917.63    585.46 o 
   0  14   7       47.62       67.19     92.23 o 
   1  14   7     2620.27     3043.30    241.90 o 
   2  14   7      179.99      159.35     81.90 o 
   3  14   7    14639.68    14514.49    554.21 o 
   4  14   7      252.18      215.65     99.07 o 
   5  14   7     4744.46     4695.19    341.50 o 
   6  14   7        7.88       41.98     99.67 o 
  -9  15   7      153.24      213.62    359.73 o 
  -8  15   7     5653.26     4648.16    515.61 o 
  -7  15   7     5850.04     5916.87    682.81 o 
  -6  15   7     3091.37     3016.92    405.96 o 
  -5  15   7      624.46      620.87    207.71 o 
  -4  15   7     3336.60     3642.42    437.56 o 
  -3  15   7     5558.81     5585.70    526.31 o 
  -2  15   7     6515.92     7113.35    591.95 o 
  -1  15   7       70.73      345.90    126.06 o 
   0  15   7     2069.07     2378.09    214.18 o 
   1  15   7     3282.40     3300.66    255.94 o 
   2  15   7     6660.35     6631.53    539.70 o 
   3  15   7     1999.04     1812.07    225.34 o 
   4  15   7     2978.19     2965.31    269.59 o 
   5  15   7     2880.64     3148.13    288.16 o 
  -7  16   7       12.46     -219.13    219.13 o 
  -6  16   7     7494.23     7133.82    628.36 o 
  -5  16   7       21.23      189.09    177.89 o 
  -4  16   7     3728.45     3493.41    610.04 o 
  -3  16   7       37.49      220.61    152.16 o 
  -2  16   7     8056.44     8133.84    647.22 o 
  -1  16   7      161.93      373.33    174.66 o 
   0  16   7    10798.26    11631.74    578.47 o 
   1  16   7      151.19      343.55    136.33 o 
   2  16   7     1511.64     1425.53    182.88 o 
   3  16   7       85.09      118.75    101.42 o 
   4  16   7    11436.27    11786.56    544.63 o 
  -6  17   7     1503.97     1127.10    298.60 o 
  -5  17   7       47.68       43.64    253.06 o 
  -4  17   7     3218.24     3651.12    728.09 o 
  -3  17   7     5907.82     6105.56    582.78 o 
  -2  17   7     5945.48     5657.27    558.76 o 
  -1  17   7     1085.37     1044.58    268.68 o 
   0  17   7     2483.87     2281.50    352.01 o 
   1  17   7     6171.66     6807.95    465.40 o 
   2  17   7     7694.34     7972.53    516.59 o 
  -3  18   7       97.84     -136.89    148.02 o 
  -2  18   7       31.16       89.63    143.98 o 
  -1  18   7     9073.61    10018.98    936.27 o 
 -14   0   8     6075.15     5403.37    722.55 o 
 -12   0   8     4615.20     5268.23    339.93 o 
 -10   0   8    12665.22    12247.57    891.21 o 
  -8   0   8    31357.91    29262.32   2171.27 o 
  -6   0   8    16047.34    14625.84    748.04 o 
  -4   0   8    28899.18    27954.94    730.45 o 
  -2   0   8     1026.68     1080.68    151.97 o 
   0   0   8    41727.64    42141.32    733.86 o 
   2   0   8      623.34      484.38    121.80 o 
   4   0   8    23869.35    24767.48   1329.20 o 
   6   0   8     1914.49     2095.47    384.40 o 
   8   0   8    17107.93    17334.44   1298.87 o 
  10   0   8     5675.32     4981.23    766.96 o 
 -14   1   8     1593.48     1750.14    274.94 o 
 -13   1   8      171.36      205.02     76.93 o 
 -12   1   8     6531.93     6615.79    251.61 o 
 -11   1   8     3727.15     3490.45    199.42 o 
 -10   1   8     4144.59     3803.89    174.73 o 
  -9   1   8       71.36       82.44     36.34 o 
  -8   1   8     7219.85     6653.09    211.67 o 
  -7   1   8     8604.51     8579.89    357.07 o 
  -6   1   8    14291.12    13798.28    350.70 o 
  -5   1   8     1205.03     1084.47     83.88 o 
  -4   1   8      370.76      376.62     58.88 o 
  -3   1   8     7202.34     7063.22    249.58 o 
  -2   1   8    42047.41    41877.35    552.56 o 
  -1   1   8     6886.22     7034.63    236.52 o 
   0   1   8       52.75       29.71     40.18 o 
   1   1   8    11624.71    11291.50    345.40 o 
   2   1   8    23333.18    23672.18    506.43 o 
   3   1   8     5680.09     5208.51    213.73 o 
   4   1   8      150.69      213.63     55.23 o 
   5   1   8     4611.12     4784.45    190.16 o 
   6   1   8    15574.05    15601.51    526.05 o 
   7   1   8     5589.84     6099.83    531.59 o 
   8   1   8      267.12       87.05    145.95 o 
   9   1   8     1129.53     1146.89    592.83 o 
  10   1   8     4108.25     4120.49    656.41 o 
 -14   2   8       36.88      173.34    186.25 o 
 -13   2   8    11197.91    11470.43    499.90 o 
 -12   2   8      745.63      870.95    118.71 o 
 -11   2   8      209.36      153.37     57.17 o 
 -10   2   8      154.63       98.98     53.36 o 
  -9   2   8    24300.02    23689.55    484.00 o 
  -8   2   8      303.42      420.72     66.61 o 
  -7   2   8      530.48      500.82     53.64 o 
  -6   2   8       53.45       68.88     32.34 o 
  -5   2   8    23247.79    23241.30    406.63 o 
  -4   2   8      150.91      145.18     44.81 o 
  -3   2   8     7163.79     7330.79    204.25 o 
  -2   2   8     2335.71     2229.75    144.88 o 
  -1   2   8    32299.97    32607.20    473.69 o 
   0   2   8      812.86      688.35     75.02 o 
   1   2   8    10304.29    10538.19    278.47 o 
   2   2   8       94.56       16.89     39.35 o 
   3   2   8    11106.92    10969.97    309.17 o 
   4   2   8     2105.74     1700.41    120.53 o 
   5   2   8    16280.97    16284.10    315.23 o 
   6   2   8     1158.09     1212.45    198.33 o 
   7   2   8     4766.37     4507.35    456.62 o 
   8   2   8       96.12      386.87    239.89 o 
   9   2   8    12445.03    13331.58   1426.83 o 
  10   2   8      236.76       96.05    175.94 o 
 -14   3   8      336.40      161.21    137.22 o 
 -13   3   8      900.28      889.61    158.35 o 
 -12   3   8     1656.65     1868.97    210.42 o 
 -11   3   8    10396.47    10616.46    509.42 o 
 -10   3   8     5080.86     5159.38    184.33 o 
  -9   3   8       27.65       25.74     33.65 o 
  -8   3   8     7193.25     6902.00    202.69 o 
  -7   3   8    18111.73    17383.82    525.69 o 
  -6   3   8     7250.21     7173.56    185.02 o 
  -5   3   8     6409.89     6111.96    172.87 o 
  -4   3   8     4218.43     4425.59    152.70 o 
  -3   3   8    23701.21    23581.45    372.43 o 
  -2   3   8     4392.22     4550.03    160.59 o 
  -1   3   8    24152.69    23310.99    349.31 o 
   0   3   8      497.56      193.80    130.51 o 
   1   3   8    14475.17    14591.77    329.69 o 
   2   3   8     1929.26     2245.63    131.14 o 
   3   3   8    16495.95    17206.33    382.01 o 
   4   3   8     1847.59     1712.03    109.75 o 
   5   3   8     9466.62     9125.90    329.30 o 
   6   3   8     4673.48     4502.79    368.67 o 
   7   3   8    14854.32    15874.01    525.72 o 
   8   3   8      713.18      673.35    174.29 o 
   9   3   8      695.56      860.98    168.07 o 
  10   3   8     3479.99     3440.32    359.60 o 
 -14   4   8     7498.52     7614.29    450.72 o 
 -13   4   8     2320.07     2376.92    248.98 o 
 -12   4   8     3063.73     3171.21    361.74 o 
 -11   4   8      133.11       67.19    109.20 o 
 -10   4   8     4761.38     4919.08    257.32 o 
  -9   4   8     5528.92     5518.37    189.22 o 
  -8   4   8    14306.53    13474.78    351.99 o 
  -7   4   8      422.31      336.93    101.41 o 
  -6   4   8     7006.02     6973.95    218.74 o 
  -5   4   8     6724.14     6678.62    223.52 o 
  -4   4   8    19009.68    18849.32    339.70 o 
  -3   4   8       61.33      211.50     54.91 o 
  -2   4   8     1287.79     1212.36    110.67 o 
  -1   4   8     4736.47     4740.84    185.78 o 
   0   4   8    31336.97    32988.20    493.64 o 
   1   4   8     2544.23     2823.83    147.66 o 
   2   4   8       73.63       47.71     46.71 o 
   3   4   8     1295.74     1274.72     98.33 o 
   4   4   8    28666.72    29589.43    603.66 o 
   5   4   8     4197.68     4432.38    295.51 o 
   6   4   8      846.84      822.21    130.20 o 
   7   4   8       25.41       40.02     74.96 o 
   8   4   8    11295.03    13094.43    642.87 o 
   9   4   8     1726.19     1720.48    304.89 o 
  10   4   8     2038.38     2138.25    314.50 o 
 -14   5   8     2821.01     2619.08    280.29 o 
 -13   5   8       99.14      126.53    162.17 o 
 -12   5   8     6831.26     6326.76    506.94 o 
 -11   5   8     2930.46     3139.02    354.30 o 
 -10   5   8    10703.71     9945.20    595.90 o 
  -9   5   8      106.79       80.70     69.58 o 
  -8   5   8     9229.28     8911.56    805.91 o 
  -7   5   8     8740.31     9113.50    525.09 o 
  -6   5   8    13270.01    12935.57    450.98 o 
  -5   5   8      382.63      432.56     89.05 o 
  -4   5   8    14390.43    14472.96    338.01 o 
  -3   5   8     1497.35     1444.69     94.67 o 
  -2   5   8    16493.65    17161.04    313.87 o 
  -1   5   8      466.14      485.80     68.57 o 
   0   5   8     2845.42     3018.99    190.84 o 
   1   5   8     1875.85     1700.55    125.00 o 
   2   5   8    22556.31    22236.27    565.17 o 
   3   5   8      151.75      251.78     55.33 o 
   4   5   8      926.81      810.09    124.96 o 
   5   5   8       77.57      123.50     73.32 o 
   6   5   8    16381.75    16298.59    549.81 o 
   7   5   8      758.36      999.39    147.60 o 
   8   5   8     5612.80     5652.12    431.49 o 
   9   5   8        6.32      139.51    135.22 o 
  10   5   8     6272.38     7220.84    523.50 o 
 -13   6   8     8371.66     9348.83    504.88 o 
 -12   6   8      921.36     1278.42    232.34 o 
 -11   6   8      151.40       91.01    114.76 o 
 -10   6   8     2787.50     3272.26    359.89 o 
  -9   6   8    14219.51    14304.15    620.30 o 
  -8   6   8     3969.17     4215.82    382.11 o 
  -7   6   8      190.43      102.60    231.78 o 
  -6   6   8      181.12      384.83    126.08 o 
  -5   6   8    16460.29    15980.65    288.02 o 
  -4   6   8    13046.84    13403.45    310.34 o 
  -3   6   8    12733.72    12278.66    575.30 o 
  -2   6   8      285.74      408.40     55.57 o 
  -1   6   8    17634.12    17572.63    359.08 o 
   0   6   8    12441.54    12295.03    343.24 o 
   1   6   8    13335.97    13056.44    499.64 o 
   2   6   8      680.70      783.34     86.74 o 
   3   6   8    12657.97    12247.99    255.63 o 
   4   6   8     9625.75     9465.16    402.87 o 
   5   6   8     9506.41     9876.76    425.26 o 
   6   6   8      724.11      781.53    158.81 o 
   7   6   8     1424.94     1096.61    153.24 o 
   8   6   8     4192.72     3929.02    368.57 o 
   9   6   8     8274.10     7557.01    519.14 o 
 -13   7   8      121.88      162.53    117.27 o 
 -12   7   8       13.78       69.28    122.04 o 
 -11   7   8    18768.83    19269.27    901.10 o 
 -10   7   8      129.67      125.92    114.78 o 
  -9   7   8      222.05       14.73     91.78 o 
  -8   7   8      310.56      380.85    140.55 o 
  -7   7   8    30787.67    31383.32   1678.97 o 
  -6   7   8      395.47      321.19    129.12 o 
  -5   7   8      105.29      246.63    160.90 o 
  -4   7   8      851.38      847.71    119.67 o 
  -3   7   8    23139.15    22884.45    449.06 o 
  -2   7   8      209.65      284.95     69.16 o 
  -1   7   8     3673.94     3884.03    263.39 o 
   0   7   8      136.05       72.82     66.39 o 
   1   7   8    18902.67    18668.58    507.57 o 
   2   7   8     1575.80     1625.08    110.45 o 
   3   7   8    16524.94    16956.50    304.34 o 
   4   7   8        0.06       46.19     86.92 o 
   5   7   8     3321.30     3333.80    256.32 o 
   6   7   8      846.00      804.29    141.04 o 
   7   7   8    12950.81    13464.74    532.61 o 
   8   7   8       22.22      167.58    112.03 o 
   9   7   8      114.00       88.06    250.18 o 
 -13   8   8     4571.46     3946.32    346.59 o 
 -12   8   8     2821.73     3073.19    463.13 o 
 -11   8   8       11.28      176.35    128.73 o 
 -10   8   8     3410.68     3501.78    389.28 o 
  -9   8   8     6798.96     7921.48    568.25 o 
  -8   8   8     5706.60     5203.16    503.29 o 
  -7   8   8      220.46      209.74    153.11 o 
  -6   8   8     7982.04     9290.60    570.25 o 
  -5   8   8     9537.07     8900.42    793.53 o 
  -4   8   8     6678.41     6673.46    260.43 o 
  -3   8   8     2263.78     2342.13    136.67 o 
  -2   8   8      933.83      925.98    101.15 o 
  -1   8   8     8867.72     8959.03    294.20 o 
   0   8   8    13096.95    13328.74    432.21 o 
   1   8   8     9436.79     9461.36    322.54 o 
   2   8   8       90.21      184.44     69.91 o 
   3   8   8     9118.38     9455.74    411.09 o 
   4   8   8    11249.22    11825.01    544.85 o 
   5   8   8     4087.03     4050.04    332.26 o 
   6   8   8      413.37      410.51    118.83 o 
   7   8   8      970.46      950.10    178.50 o 
   8   8   8     3704.82     3630.85    335.28 o 
   9   8   8     5827.54     5019.87    528.64 o 
 -12   9   8     6462.39     6939.10    590.40 o 
 -11   9   8      296.18      326.35    155.31 o 
 -10   9   8     7425.20     7365.76    575.28 o 
  -9   9   8        4.54      268.13    155.52 o 
  -8   9   8     6897.72     6976.02    534.98 o 
  -7   9   8     1738.59     1649.89    269.45 o 
  -6   9   8    19921.15    20634.22    877.36 o 
  -5   9   8      156.37       56.92    121.43 o 
  -4   9   8      835.85      800.77     57.14 o 
  -3   9   8      126.54      171.62     50.86 o 
  -2   9   8    28810.52    30409.44    597.57 o 
  -1   9   8       29.76       46.00     51.45 o 
   0   9   8      232.04      402.83    124.99 o 
   1   9   8      671.14      346.57    176.85 o 
   2   9   8    37071.39    37115.31    735.46 o 
   3   9   8        5.02      134.42     73.48 o 
   4   9   8      762.40     1050.72    225.93 o 
   5   9   8      142.24      -27.55    121.07 o 
   6   9   8    12331.00    12095.12    592.42 o 
   7   9   8      648.96      454.90    138.61 o 
   8   9   8     2995.63     3409.82    342.93 o 
 -12  10   8     3506.79     3453.33   1023.53 o 
 -11  10   8       35.73      -69.80    129.11 o 
 -10  10   8     6551.83     6716.04    564.02 o 
  -9  10   8     3261.12     3865.97    431.30 o 
  -8  10   8     6081.59     7298.37    562.07 o 
  -7  10   8      105.23      189.75    200.97 o 
  -6  10   8     5317.99     4889.32    450.11 o 
  -5  10   8     6074.04     6477.27    505.16 o 
  -4  10   8    16697.72    17683.42   1370.59 o 
  -3  10   8      240.61      203.46     61.56 o 
  -2  10   8      288.81      378.65     80.97 o 
  -1  10   8     6163.60     6332.77    410.82 o 
   0  10   8    20622.17    20684.12    586.24 o 
   1  10   8     2602.56     2530.45    254.67 o 
   2  10   8        0.75      188.06     95.51 o 
   3  10   8     2365.81     2145.56    363.52 o 
   4  10   8    12194.70    12318.63    581.40 o 
   5  10   8     5460.69     5600.88    409.37 o 
   6  10   8      411.02      457.75    117.14 o 
   7  10   8      471.89      401.98    220.44 o 
   8  10   8     5560.46     5931.59    451.02 o 
 -11  11   8     8372.79     7960.43    639.33 o 
 -10  11   8      962.05     1196.01    274.79 o 
  -9  11   8       14.74      -69.63    134.69 o 
  -8  11   8      337.95      375.44    382.02 o 
  -7  11   8    12093.96    12535.11    742.06 o 
  -6  11   8      754.99      709.46    212.13 o 
  -5  11   8     4803.77     4635.38    449.73 o 
  -4  11   8       57.32      466.16    170.51 o 
  -3  11   8    16556.36    16638.99    462.77 o 
  -2  11   8     1522.68     1580.76    125.46 o 
  -1  11   8     9421.73     9271.22    457.69 o 
   0  11   8        1.99      -28.01     80.44 o 
   1  11   8    12748.55    12884.97    566.73 o 
   2  11   8     2693.88     2747.47    271.96 o 
   3  11   8    12290.74    12150.86    575.98 o 
   4  11   8       25.25       40.12     88.55 o 
   5  11   8     7107.94     6763.21    452.27 o 
   6  11   8      897.81     1148.79    218.32 o 
   7  11   8     6801.91     6456.73    463.06 o 
 -11  12   8       35.97       50.80    141.74 o 
 -10  12   8     1072.43     1148.80    464.36 o 
  -9  12   8    12935.02    13536.17    821.41 o 
  -8  12   8     2746.09     3518.83    418.41 o 
  -7  12   8      732.56     1114.43    264.74 o 
  -6  12   8      979.08     1338.22    260.54 o 
  -5  12   8    21736.12    22224.70    993.06 o 
  -4  12   8     4161.94     4219.00    438.73 o 
  -3  12   8     4775.46     4808.68    214.68 o 
  -2  12   8      490.52      518.91     84.05 o 
  -1  12   8     6674.37     6662.08    317.23 o 
   0  12   8     2695.83     2903.50    221.12 o 
   1  12   8     8306.82     8292.56    465.63 o 
   2  12   8      526.11      533.58    127.29 o 
   3  12   8     3562.44     3864.35    334.32 o 
   4  12   8     2874.98     3052.36    315.20 o 
   5  12   8    10447.11    10540.76    578.55 o 
   6  12   8      132.43       19.21    154.13 o 
   7  12   8     1536.21     1481.69    237.06 o 
 -10  13   8     3169.18     3619.65    459.89 o 
  -9  13   8       50.19       43.37    277.94 o 
  -8  13   8     2406.79     2364.37    354.68 o 
  -7  13   8     2197.62     2003.13    330.25 o 
  -6  13   8     9466.65     9633.73    679.15 o 
  -5  13   8     1658.83     1480.59    280.45 o 
  -4  13   8     1390.91     1831.01    306.60 o 
  -3  13   8     3265.25     3171.98    258.61 o 
  -2  13   8    17306.67    18197.40    489.71 o 
  -1  13   8     2252.77     2471.68    203.16 o 
   0  13   8       72.57      103.44     81.84 o 
   1  13   8     3223.78     3444.21    256.87 o 
   2  13   8    15858.32    16275.60    570.93 o 
   3  13   8     2788.32     2733.29    245.09 o 
   4  13   8       81.40       59.59    119.94 o 
   5  13   8     1067.92      690.65    177.24 o 
   6  13   8    10038.43     9683.07    578.47 o 
  -9  14   8      475.42      426.10    169.14 o 
  -8  14   8     7418.83     7375.26    833.80 o 
  -7  14   8      235.20      192.89    137.92 o 
  -6  14   8     3566.09     3817.33    451.63 o 
  -5  14   8      321.75      174.45    254.43 o 
  -4  14   8    13909.74    13384.02    812.57 o 
  -3  14   8     1574.03     2015.60    334.03 o 
  -2  14   8     1456.75     1701.30    211.32 o 
  -1  14   8      313.53      320.30    111.70 o 
   0  14   8    11758.65    11976.72    467.27 o 
   1  14   8     1330.22     1387.88    175.62 o 
   2  14   8       15.20       78.84     94.67 o 
   3  14   8      493.89      554.79    149.37 o 
   4  14   8    12231.85    11801.70    533.26 o 
   5  14   8      109.09      287.86    180.15 o 
  -8  15   8      588.08      378.87    188.62 o 
  -7  15   8    11066.26    11265.23    793.24 o 
  -6  15   8     3039.25     3748.58    463.13 o 
  -5  15   8      423.83      234.42    165.18 o 
  -4  15   8       45.89      188.65    164.59 o 
  -3  15   8     7459.87     7883.98    639.84 o 
  -2  15   8     6188.54     6781.92    594.62 o 
  -1  15   8     3201.28     3200.01    307.89 o 
   0  15   8      185.90      310.06    101.51 o 
   1  15   8     2481.42     2246.17    215.59 o 
   2  15   8     6408.59     6496.70    379.76 o 
   3  15   8     4013.46     4480.16    328.71 o 
   4  15   8      215.09      268.86    152.21 o 
  -7  16   8      612.35      212.51    186.65 o 
  -6  16   8      100.10      -91.99    777.86 o 
  -5  16   8     7684.93     7639.28    653.40 o 
  -4  16   8        0.38     -187.02    187.02 o 
  -3  16   8     2841.74     2909.81    536.68 o 
  -2  16   8      212.25      240.43    256.50 o 
  -1  16   8     9590.74     9518.96    711.53 o 
   0  16   8      280.81      708.69    231.12 o 
   1  16   8     7060.71     7932.29    667.81 o 
   2  16   8       18.52        3.19    142.40 o 
  -4  17   8      973.18     1128.00    286.19 o 
  -3  17   8     5063.53     5077.15    555.85 o 
  -2  17   8     3472.65     3488.75    461.97 o 
  -1  17   8      387.09      459.43    186.84 o 
   0  17   8       34.65      178.39    182.07 o 
 -13   0   9    10214.57     9788.68    578.13 o 
 -11   0   9      139.15      203.97    115.30 o 
  -9   0   9    16418.68    15443.07    608.31 o 
  -7   0   9     3157.92     3264.87    280.16 o 
  -5   0   9     7134.19     7252.71    302.38 o 
  -3   0   9    14602.81    15393.29    555.62 o 
  -1   0   9    10060.04    10078.92    505.55 o 
   1   0   9    37352.82    38025.86   1102.81 o 
   3   0   9     7115.11     7498.67    435.36 o 
   5   0   9    40157.05    38448.36   3057.43 o 
   7   0   9      550.88     1147.50    365.92 o 
   9   0   9    12100.56    14217.63   1274.16 o 
 -14   1   9     2554.41     2769.97    363.75 o 
 -13   1   9      570.92      837.43    189.30 o 
 -12   1   9      466.83      609.80    103.45 o 
 -11   1   9     8428.23     8436.54    310.32 o 
 -10   1   9     6620.25     6988.96    343.44 o 
  -9   1   9     1368.28     1439.43    120.11 o 
  -8   1   9      103.96      216.46     65.86 o 
  -7   1   9     6994.28     6714.91    332.99 o 
  -6   1   9     6794.52     6133.66    248.04 o 
  -5   1   9     3950.33     4104.39    203.27 o 
  -4   1   9      128.35      230.96     52.08 o 
  -3   1   9     8700.10     8481.80    239.96 o 
  -2   1   9    12694.00    13043.76    306.67 o 
  -1   1   9    16389.92    16795.24    358.12 o 
   0   1   9     2201.29     2250.04    181.52 o 
   1   1   9     4964.39     4802.07    241.87 o 
   2   1   9     4776.73     4876.01    245.68 o 
   3   1   9     8456.28     8460.46    412.16 o 
   4   1   9     4263.74     4810.79    309.33 o 
   5   1   9      178.44      111.25     64.64 o 
   6   1   9     3195.59     2999.36    238.73 o 
   7   1   9    13844.25    15154.42    854.99 o 
   8   1   9     2458.39     2900.63    412.35 o 
   9   1   9     1050.05      817.10    237.36 o 
 -14   2   9     3861.06     3928.86    413.10 o 
 -13   2   9      755.80      641.21    133.70 o 
 -12   2   9     8455.00     8483.65    554.48 o 
 -11   2   9       18.72      109.28     72.81 o 
 -10   2   9     1652.30     1698.43    175.38 o 
  -9   2   9     1333.19     1272.86    105.32 o 
  -8   2   9    19967.94    18944.79    506.06 o 
  -7   2   9      297.52      276.71     51.04 o 
  -6   2   9      259.82      325.91     70.66 o 
  -5   2   9       96.12       40.28     33.95 o 
  -4   2   9    21388.11    20926.81    429.41 o 
  -3   2   9     3674.56     3351.22    142.07 o 
  -2   2   9      506.14      683.11     84.30 o 
  -1   2   9      444.97      582.54    229.87 o 
   0   2   9    25428.92    25038.99    535.10 o 
   1   2   9     4050.28     4123.57    224.84 o 
   2   2   9     4359.57     4409.16    207.72 o 
   3   2   9       57.48       61.75     50.46 o 
   4   2   9    14351.53    14814.65    368.48 o 
   5   2   9      507.98      596.45     77.34 o 
   6   2   9     9710.07     9549.08    449.61 o 
   7   2   9      740.95      583.85    188.81 o 
   8   2   9     5201.72     5310.39    525.55 o 
   9   2   9      253.93      121.68    166.91 o 
 -14   3   9     2899.86     2199.55    315.32 o 
 -13   3   9        8.61       41.03     77.68 o 
 -12   3   9     2590.01     2580.14    323.38 o 
 -11   3   9     2401.09     2151.53    234.37 o 
 -10   3   9     9707.55     9806.40    287.59 o 
  -9   3   9     1047.00      766.38    128.83 o 
  -8   3   9     2132.50     2113.67     85.28 o 
  -7   3   9     3488.64     3432.45    123.67 o 
  -6   3   9    28155.52    27417.33    488.83 o 
  -5   3   9      881.68      897.42     78.17 o 
  -4   3   9      187.24      149.13     39.89 o 
  -3   3   9     2738.84     2987.79    160.35 o 
  -2   3   9    27586.40    27410.38    485.75 o 
  -1   3   9     3465.15     3274.33    175.78 o 
   0   3   9      735.48      943.00    102.12 o 
   1   3   9     2155.45     2203.95    139.44 o 
   2   3   9    21305.08    21188.30    453.35 o 
   3   3   9    10331.59    10138.91    311.10 o 
   4   3   9     4339.86     4092.35    189.20 o 
   5   3   9      694.86      717.67    143.52 o 
   6   3   9    14074.23    13753.56    559.05 o 
   7   3   9     4709.81     4348.38    465.44 o 
   8   3   9     7147.32     6989.01    608.95 o 
   9   3   9       48.73       52.39    259.15 o 
 -14   4   9      511.42      155.53    105.21 o 
 -13   4   9     8430.92     8799.51    468.19 o 
 -12   4   9     1041.93     1122.11    220.61 o 
 -11   4   9     2736.02     2763.29    326.22 o 
 -10   4   9     3583.70     3376.61    307.23 o 
  -9   4   9    10112.70    10071.99    301.88 o 
  -8   4   9     4472.19     4460.57    354.77 o 
  -7   4   9    10398.69    10414.24    285.75 o 
  -6   4   9       53.60      121.91     77.55 o 
  -5   4   9    19329.55    18262.29    335.25 o 
  -4   4   9     6309.46     6145.39    265.59 o 
  -3   4   9    11859.00    11764.07    339.78 o 
  -2   4   9       58.96       28.38     51.48 o 
  -1   4   9     7549.97     7459.66    278.55 o 
   0   4   9     5515.08     5680.80    259.17 o 
   1   4   9    16176.02    16261.64    397.91 o 
   2   4   9      696.86      885.17    110.92 o 
   3   4   9      427.70      546.87     87.63 o 
   4   4   9     6500.07     5635.21    349.82 o 
   5   4   9    14009.91    14247.27    508.33 o 
   6   4   9      566.83      518.83    113.22 o 
   7   4   9       29.55       56.11    110.93 o 
   8   4   9     2801.24     3172.35    398.47 o 
   9   4   9     8777.56     8761.52    568.19 o 
 -13   5   9      204.96       56.36     93.90 o 
 -12   5   9      377.51       80.33    129.24 o 
 -11   5   9    13682.04    13958.38    742.62 o 
 -10   5   9      592.99      314.91    125.12 o 
  -9   5   9     3332.54     3458.86    355.82 o 
  -8   5   9      240.04      258.28    119.24 o 
  -7   5   9    20329.87    19246.13    488.11 o 
  -6   5   9     2337.20     2405.20    134.07 o 
  -5   5   9    16830.07    16189.30    496.66 o 
  -4   5   9       12.54       13.76     25.85 o 
  -3   5   9    10813.97    10996.65    281.96 o 
  -2   5   9      112.69      109.26     45.97 o 
  -1   5   9    18396.31    17852.35    460.80 o 
   0   5   9       51.11      -22.65     45.95 o 
   1   5   9     1186.77     1333.89    119.37 o 
   2   5   9     3371.43     3641.60    206.02 o 
   3   5   9    19512.38    19309.98    448.82 o 
   4   5   9     1085.96     1253.60    158.61 o 
   5   5   9     1757.76     1566.72    227.63 o 
   6   5   9     1593.31     1860.52    198.64 o 
   7   5   9    10485.52    10365.49    462.17 o 
   8   5   9       38.52       11.98    123.79 o 
   9   5   9      231.12      373.19    157.89 o 
 -13   6   9     1794.73     2466.24    354.10 o 
 -12   6   9     4614.81     5189.52    945.49 o 
 -11   6   9       89.28      131.53    128.10 o 
 -10   6   9     1680.18     1682.32    262.20 o 
  -9   6   9     5950.83     5980.72    742.63 o 
  -8   6   9    16569.83    17079.62   1841.14 o 
  -7   6   9     5133.87     4837.28    410.81 o 
  -6   6   9     1343.58     1360.61    104.33 o 
  -5   6   9     9775.39     9855.16    457.89 o 
  -4   6   9    27260.00    27405.32    501.85 o 
  -3   6   9     4187.70     4434.92    220.41 o 
  -2   6   9       71.05       47.31     38.18 o 
  -1   6   9     4458.48     4337.87    228.42 o 
   0   6   9    18551.21    18603.37    576.66 o 
   1   6   9     5395.33     5476.17    310.69 o 
   2   6   9     1146.43     1350.29    120.40 o 
   3   6   9     1732.91     1536.66     98.68 o 
   4   6   9    10658.65    11504.26    460.24 o 
   5   6   9     6585.95     6129.94    350.11 o 
   6   6   9     4342.11     4611.81    393.15 o 
   7   6   9        2.96      -39.54     85.23 o 
   8   6   9     7346.70     8077.09    530.29 o 
 -13   7   9       99.43      103.84    234.55 o 
 -12   7   9     4354.30     4292.11    813.66 o 
 -11   7   9       66.11      209.21    188.68 o 
 -10   7   9    13652.41    14376.87    771.92 o 
  -9   7   9       85.17     -131.99    131.99 o 
  -8   7   9     1481.87     1523.99    248.12 o 
  -7   7   9       30.74       98.31    190.89 o 
  -6   7   9    31356.85    32372.53   1058.98 o 
  -5   7   9     1037.07     1003.41     80.35 o 
  -4   7   9      182.30      221.61     96.92 o 
  -3   7   9      612.26      902.28    104.10 o 
  -2   7   9    25379.49    25128.55    538.48 o 
  -1   7   9      671.81      222.61    169.18 o 
   0   7   9     5836.56     5910.06    334.52 o 
   1   7   9      112.33      137.60     61.66 o 
   2   7   9    25918.16    26527.13    572.49 o 
   3   7   9        8.71       70.77     60.54 o 
   4   7   9     4223.04     3899.27    447.71 o 
   5   7   9      329.27      560.84    122.85 o 
   6   7   9    14870.58    14885.47    562.27 o 
   7   7   9       11.75       57.58    102.44 o 
   8   7   9     3916.10     3978.20    462.60 o 
 -12   8   9     6140.80     6678.03    570.30 o 
 -11   8   9      129.09      349.81    170.05 o 
 -10   8   9      523.66      874.34    229.65 o 
  -9   8   9     9366.48     8843.83   1118.77 o 
  -8   8   9     9513.52     9426.47    618.63 o 
  -7   8   9     3405.09     3819.56    394.51 o 
  -6   8   9      191.52       77.85    151.44 o 
  -5   8   9     9835.89    10671.85    628.36 o 
  -4   8   9    18341.16    18594.16    478.78 o 
  -3   8   9     8049.22     7650.78    340.36 o 
  -2   8   9       11.91       10.49     50.75 o 
  -1   8   9     1525.26     1619.50    271.48 o 
   0   8   9     9011.99     9309.12    451.32 o 
   1   8   9     9841.12     9549.35    472.81 o 
   2   8   9     1852.18     1915.41    182.29 o 
   3   8   9     1882.19     1669.15    152.30 o 
   4   8   9     3851.24     3768.75    403.29 o 
   5   8   9     5397.17     5998.54    414.81 o 
   6   8   9     3342.49     3397.24    320.81 o 
   7   8   9      756.04      611.67    170.57 o 
   8   8   9      557.78      315.31    151.00 o 
 -12   9   9       70.51      345.16    179.34 o 
 -11   9   9    11583.06    10969.51    735.32 o 
 -10   9   9       36.93      119.96    119.72 o 
  -9   9   9     2071.36     1934.52    303.23 o 
  -8   9   9       21.53      291.58    236.03 o 
  -7   9   9    13484.58    13748.07    752.99 o 
  -6   9   9       45.31       -7.22    121.91 o 
  -5   9   9    10665.54    10757.49    651.16 o 
  -4   9   9      133.51       79.60    104.24 o 
  -3   9   9    14833.58    15333.31    376.79 o 
  -2   9   9       27.09      138.93     64.78 o 
  -1   9   9    16154.20    16125.10    513.76 o 
   0   9   9      135.13      300.04    172.02 o 
   1   9   9     7783.69     7967.50    354.45 o 
   2   9   9     1250.47     1309.41    221.06 o 
   3   9   9    23313.40    22935.28    785.58 o 
   4   9   9       97.78       13.40    123.71 o 
   5   9   9     1921.03     1940.94    292.27 o 
   6   9   9       76.26      147.53    109.03 o 
   7   9   9    15351.66    16796.41    731.57 o 
 -12  10   9     2974.63     3446.45    490.40 o 
 -11  10   9     1304.89     1213.19    275.35 o 
 -10  10   9      724.08      746.72    303.38 o 
  -9  10   9     5988.29     6842.11    574.41 o 
  -8  10   9     3891.37     4408.17    448.87 o 
  -7  10   9     2305.53     2544.97    347.16 o 
  -6  10   9        5.30      -25.75    113.86 o 
  -5  10   9    12451.15    12715.21    727.79 o 
  -4  10   9     9361.24     8972.68    657.52 o 
  -3  10   9     6603.77     7423.45    587.07 o 
  -2  10   9     1760.00     1799.37    341.58 o 
  -1  10   9     6640.99     6145.74    380.62 o 
   0  10   9     5869.71     6104.89    384.13 o 
   1  10   9    14026.57    15336.84    627.09 o 
   2  10   9     3928.62     4668.49    363.61 o 
   3  10   9     1810.82     2061.05    252.18 o 
   4  10   9     7288.11     7191.83    461.83 o 
   5  10   9    10750.89    11321.23    605.08 o 
   6  10   9      981.94      928.12    269.76 o 
   7  10   9        1.01      119.59    155.41 o 
 -11  11   9      200.65      326.84    207.90 o 
 -10  11   9     8685.14     8859.81    680.53 o 
  -9  11   9      600.22      713.78    199.39 o 
  -8  11   9      520.54      456.47    165.63 o 
  -7  11   9      440.49      249.23    131.93 o 
  -6  11   9    17936.79    17707.38    894.09 o 
  -5  11   9      529.76      605.26    206.97 o 
  -4  11   9       84.93      259.53    154.29 o 
  -3  11   9      117.44      153.85    117.73 o 
  -2  11   9    13733.54    14990.79   1054.85 o 
  -1  11   9      806.03      801.13    162.69 o 
   0  11   9      591.73      306.61    125.92 o 
   1  11   9      217.05       71.53     87.31 o 
   2  11   9    12505.64    12462.67    590.76 o 
   3  11   9     2919.15     3291.07    319.06 o 
   4  11   9     5527.50     4459.89    374.20 o 
   5  11   9      120.24       24.00    128.99 o 
   6  11   9     3756.64     4083.21    635.82 o 
 -10  12   9     1534.78     2102.14    694.28 o 
  -9  12   9      826.54      334.13    242.83 o 
  -8  12   9     5889.54     6081.45    559.66 o 
  -7  12   9      503.44      349.54    171.36 o 
  -6  12   9      251.14      758.50    216.54 o 
  -5  12   9     2515.62     2916.75    377.24 o 
  -4  12   9    10351.84    10695.09    703.11 o 
  -3  12   9     1046.62     1185.20    250.27 o 
  -2  12   9      336.90      325.70     82.93 o 
  -1  12   9      987.52     1124.12    143.81 o 
   0  12   9    14750.41    16086.73   1166.24 o 
   1  12   9     4508.42     4299.20    350.85 o 
   2  12   9     4908.92     4413.51    472.43 o 
   3  12   9      718.86      940.00    195.89 o 
   4  12   9    15685.26    16203.63   1064.70 o 
   5  12   9     3919.08     3817.88    367.30 o 
   6  12   9     3118.32     2494.38    305.42 o 
  -9  13   9     1878.66     1474.63    299.52 o 
  -8  13   9      350.52      494.90    200.99 o 
  -7  13   9     6051.76     6869.64    606.87 o 
  -6  13   9     1601.01     1710.92    332.53 o 
  -5  13   9     5936.70     5609.54    533.42 o 
  -4  13   9        2.31        2.38    127.17 o 
  -3  13   9     7966.53     8111.50    635.96 o 
  -2  13   9     2991.29     2874.46    278.59 o 
  -1  13   9     7672.16     7493.57    665.50 o 
   0  13   9      107.79      125.23     84.18 o 
   1  13   9     2585.48     2583.07    246.31 o 
   2  13   9     1839.11     1596.88    236.19 o 
   3  13   9    13059.38    13208.42    647.76 o 
   4  13   9     1143.22     1665.65    259.61 o 
   5  13   9       22.88      -38.08    123.57 o 
  -8  14   9      604.26      554.42    264.76 o 
  -7  14   9     3602.91     3732.34    456.71 o 
  -6  14   9        7.48      159.07    131.90 o 
  -5  14   9     4573.28     4854.62    514.47 o 
  -4  14   9      862.43      890.61    238.85 o 
  -3  14   9     6651.07     7821.57    636.00 o 
  -2  14   9      664.66     1311.81    272.18 o 
  -1  14   9     2666.27     2145.18    284.91 o 
   0  14   9      812.89      711.56    199.78 o 
   1  14   9    11444.00    12111.98    898.82 o 
   2  14   9       43.83      145.88     93.94 o 
   3  14   9      273.69      156.04     98.93 o 
   4  14   9      129.09      413.17    148.02 o 
  -7  15   9     3901.29     4550.86    525.20 o 
  -6  15   9     5036.24     4593.76    510.20 o 
  -5  15   9     2040.71     2511.92    387.19 o 
  -4  15   9      196.62       42.42    142.02 o 
  -3  15   9     1718.52     2491.95    387.27 o 
  -2  15   9     7580.94     8560.64   1473.57 o 
  -1  15   9     2379.30     2573.50    396.77 o 
   0  15   9      641.02      486.01    367.39 o 
   1  15   9      780.40      794.71    182.73 o 
   2  15   9     8236.71     8641.95    536.92 o 
  -5  16   9       21.63      300.43    322.12 o 
  -4  16   9    11067.51    11334.10   1111.68 o 
  -3  16   9      136.51       19.85    149.92 o 
  -2  16   9      175.17      505.98    211.93 o 
  -1  16   9       66.50      109.59    236.28 o 
   0  16   9    11903.28    14468.83    909.93 o 
 -14   0  10     1154.57      551.35    294.78 o 
 -12   0  10    10043.93    10115.56    595.57 o 
 -10   0  10       36.68      185.63    127.18 o 
  -8   0  10    32666.41    32239.72    732.74 o 
  -6   0  10     9024.48     8841.51    304.49 o 
  -4   0  10    18417.62    18445.70    525.33 o 
  -2   0  10     8301.03     7662.89    432.06 o 
   0   0  10    15536.41    14509.91    612.71 o 
   2   0  10     4481.19     4742.61    363.07 o 
   4   0  10     4198.14     4460.09    351.52 o 
   6   0  10    17473.53    18020.61   1298.50 o 
   8   0  10      241.55      341.58    267.26 o 
 -13   1  10      664.40      382.42    118.40 o 
 -12   1  10      497.77      617.40    153.74 o 
 -11   1  10     2225.41     2374.21    256.14 o 
 -10   1  10    13362.98    12831.38    433.47 o 
  -9   1  10     2113.20     2098.93    171.08 o 
  -8   1  10       10.18       88.58     56.33 o 
  -7   1  10     1892.59     2041.69    135.23 o 
  -6   1  10     6895.53     7032.20    279.08 o 
  -5   1  10      576.31      664.03     78.57 o 
  -4   1  10     4193.84     4026.27    188.16 o 
  -3   1  10     6429.08     6086.19    217.74 o 
  -2   1  10    10486.81    10802.06    361.73 o 
  -1   1  10    14872.13    14646.24    429.22 o 
   0   1  10    12273.22    11870.56    393.81 o 
   1   1  10      370.17      350.30     82.83 o 
   2   1  10     6089.38     5736.91    282.37 o 
   3   1  10    10744.17    10807.25    386.23 o 
   4   1  10     9812.48    10586.45    374.25 o 
   5   1  10      437.18      247.32    105.50 o 
   6   1  10     3026.43     2879.17    380.94 o 
   7   1  10     7336.94     8174.43    652.10 o 
   8   1  10     7878.91     8251.58    673.80 o 
 -13   2  10     6359.88     5980.41    483.21 o 
 -12   2  10       84.30      240.65    194.18 o 
 -11   2  10     5113.50     5137.13    309.47 o 
 -10   2  10        1.80       57.45     72.76 o 
  -9   2  10     9252.71     9397.84    279.84 o 
  -8   2  10       30.69       58.42     58.22 o 
  -7   2  10    10872.71    10901.00    311.02 o 
  -6   2  10     1040.63     1216.96    127.09 o 
  -5   2  10     4766.32     4983.69    207.27 o 
  -4   2  10     4660.58     4475.38    197.62 o 
  -3   2  10    21371.83    21224.12    441.82 o 
  -2   2  10      155.47       63.19     47.45 o 
  -1   2  10     4622.54     5004.54    253.27 o 
   0   2  10     4137.16     4209.60    237.30 o 
   1   2  10    22260.48    22728.90    653.33 o 
   2   2  10       15.21      141.03     58.13 o 
   3   2  10       24.34       51.67     66.66 o 
   4   2  10      152.34      311.77     72.01 o 
   5   2  10    18914.32    19773.20    664.23 o 
   6   2  10      468.64      554.86    189.77 o 
   7   2  10     3415.03     3106.20    639.20 o 
   8   2  10       10.70       27.22    147.37 o 
 -13   3  10     1901.95     1859.52    214.57 o 
 -12   3  10        5.46      121.92     99.29 o 
 -11   3  10     8441.14     8683.26    571.76 o 
 -10   3  10     4306.57     3896.69    341.87 o 
  -9   3  10     8169.65     7803.91    355.54 o 
  -8   3  10     2267.10     2048.39    171.40 o 
  -7   3  10     5984.10     5744.87    246.60 o 
  -6   3  10     8124.66     7670.33    297.49 o 
  -5   3  10    19982.80    19571.12    547.61 o 
  -4   3  10     2017.84     1904.57    130.66 o 
  -3   3  10      220.59      227.63     56.94 o 
  -2   3  10     7014.15     6969.97    239.31 o 
  -1   3  10    16941.17    17173.14    465.69 o 
   0   3  10      119.73      215.25     60.63 o 
   1   3  10      542.81      424.59     84.27 o 
   2   3  10     1137.91     1121.45    126.89 o 
   3   3  10    16800.16    15948.57    454.67 o 
   4   3  10     2681.87     2720.66    210.14 o 
   5   3  10      889.51     1265.66    191.71 o 
   6   3  10      463.71      346.58    571.31 o 
   7   3  10     9705.20     9124.96    688.89 o 
   8   3  10     1739.63     1683.47    319.22 o 
 -13   4  10     1151.90     1535.61    262.51 o 
 -12   4  10     7822.24     6482.70    525.02 o 
 -11   4  10     1179.85      934.97    199.69 o 
 -10   4  10       17.07       98.03    112.81 o 
  -9   4  10     2464.40     2784.30    321.57 o 
  -8   4  10     9752.72    10260.22    587.79 o 
  -7   4  10     7172.75     7273.42    259.52 o 
  -6   4  10       37.94       73.86     62.02 o 
  -5   4  10     1269.98     1265.74     94.00 o 
  -4   4  10    20401.99    20480.97    451.75 o 
  -3   4  10     7537.78     7262.21    283.77 o 
  -2   4  10     5001.36     5168.17    226.02 o 
  -1   4  10      186.52       80.58     73.65 o 
   0   4  10    15076.59    14601.28    390.19 o 
   1   4  10     1754.68     1740.17    154.76 o 
   2   4  10    17276.56    16959.01    468.20 o 
   3   4  10        0.77       67.76     53.27 o 
   4   4  10     7871.98     8501.42    456.22 o 
   5   4  10     1244.32     1092.83    174.74 o 
   6   4  10    10692.01    11347.50    535.20 o 
   7   4  10      569.34      286.87    167.49 o 
   8   4  10     4110.98     5305.40    554.11 o 
 -13   5  10      401.80      576.46    185.97 o 
 -12   5  10       84.94      -81.11    207.60 o 
 -11   5  10      322.13      482.56    193.66 o 
 -10   5  10     9445.33     9397.37    609.09 o 
  -9   5  10     2420.72     2473.09    313.91 o 
  -8   5  10       60.14      -67.60    121.65 o 
  -7   5  10      905.78      854.20    186.00 o 
  -6   5  10    27184.86    26609.95    847.03 o 
  -5   5  10     8978.03     8742.69    332.79 o 
  -4   5  10      778.63      622.25    140.90 o 
  -3   5  10       48.34       48.84     47.04 o 
  -2   5  10    34291.93    33543.33    633.87 o 
  -1   5  10      504.49      579.34     87.83 o 
   0   5  10     3823.43     3591.40    195.81 o 
   1   5  10     1392.06     1272.71    137.63 o 
   2   5  10    13768.95    13841.75    422.00 o 
   3   5  10      642.04      616.60    105.35 o 
   4   5  10    10878.09    10034.65    520.82 o 
   5   5  10      472.10      540.73    140.24 o 
   6   5  10     3898.02     4456.76    408.62 o 
   7   5  10      517.08      415.29    164.88 o 
   8   5  10     9861.74    10561.53    768.08 o 
 -13   6  10     7242.81     7297.53    601.44 o 
 -12   6  10     2191.05     2102.34    320.75 o 
 -11   6  10     5190.65     5738.20    503.19 o 
 -10   6  10      715.48      827.43    463.95 o 
  -9   6  10     6109.37     5649.38    831.93 o 
  -8   6  10     7359.17     7822.28    759.05 o 
  -7   6  10    10666.60    10914.54   1196.54 o 
  -6   6  10     1894.56     1814.31    201.59 o 
  -5   6  10      691.12      649.32     85.36 o 
  -4   6  10     4716.04     4675.46    242.74 o 
  -3   6  10    26974.33    26111.40    512.80 o 
  -2   6  10     3131.22     3004.09    190.84 o 
  -1   6  10      440.95      483.58    101.18 o 
   0   6  10     1282.04     1788.06    145.02 o 
   1   6  10    14499.88    14175.65    432.87 o 
   2   6  10     4875.87     5071.50    299.44 o 
   3   6  10      750.36      801.48    221.51 o 
   4   6  10     4432.53     4111.19    287.14 o 
   5   6  10     9974.99     9606.85    446.89 o 
   6   6  10     3534.31     3484.47    278.22 o 
   7   6  10      161.51      199.40    118.62 o 
 -12   7  10       40.82      168.82    157.75 o 
 -11   7  10     6374.22     5826.69    524.30 o 
 -10   7  10      366.14      358.09    239.12 o 
  -9   7  10     8638.11     9127.01    619.42 o 
  -8   7  10     1135.49     1433.38    261.86 o 
  -7   7  10     4897.48     4896.04    444.48 o 
  -6   7  10      178.83       84.00    110.45 o 
  -5   7  10    28250.20    27865.63    603.02 o 
  -4   7  10       26.17       45.03     41.41 o 
  -3   7  10    11451.80    11226.46    557.70 o 
  -2   7  10      134.82      144.90     62.22 o 
  -1   7  10    27571.87    25543.60    701.35 o 
   0   7  10       17.85       57.24     54.53 o 
   1   7  10      384.88      492.48    118.47 o 
   2   7  10      294.34      231.95     63.02 o 
   3   7  10    14811.31    15301.38    542.94 o 
   4   7  10      948.21     1011.53    157.74 o 
   5   7  10      286.09      145.01    102.48 o 
   6   7  10       86.03      112.96     93.95 o 
   7   7  10    11132.12    11200.30    624.00 o 
 -12   8  10     4271.49     4385.18    470.88 o 
 -11   8  10      785.15      589.94    232.38 o 
 -10   8  10      131.17      105.85    147.19 o 
  -9   8  10     3227.73     3485.29    897.86 o 
  -8   8  10     9278.35     9446.57    636.87 o 
  -7   8  10     2240.54     2043.24    311.86 o 
  -6   8  10     1284.62     1208.39    236.75 o 
  -5   8  10     2778.62     2756.40    343.84 o 
  -4   8  10    14261.72    14665.03    907.26 o 
  -3   8  10     6939.74     5839.71    572.27 o 
  -2   8  10     1903.82     1857.70    146.02 o 
  -1   8  10     2294.17     2037.38    280.86 o 
   0   8  10     6829.46     6018.23    490.61 o 
   1   8  10    18307.74    17690.84    574.06 o 
   2   8  10     3595.23     3558.68    219.59 o 
   3   8  10        5.15       -6.65     88.88 o 
   4   8  10     3028.97     2953.55    253.59 o 
   5   8  10    12214.47    12229.63    661.98 o 
   6   8  10     5761.71     5737.72    618.19 o 
   7   8  10      264.06      292.56    194.63 o 
 -11   9  10       22.32      126.70    305.44 o 
 -10   9  10    13717.30    15104.21    962.13 o 
  -9   9  10       16.16      147.39    346.06 o 
  -8   9  10      274.85      228.63    152.19 o 
  -7   9  10        3.61      -58.71    133.50 o 
  -6   9  10    15879.54    17741.31    864.71 o 
  -5   9  10      690.08      758.64    189.56 o 
  -4   9  10     8224.73     8339.79    588.27 o 
  -3   9  10      919.74     1272.68    246.66 o 
  -2   9  10    10735.22    12457.89    719.33 o 
  -1   9  10      194.87      121.45    116.02 o 
   0   9  10     7856.01     8634.96    598.78 o 
   1   9  10     2743.55     2755.49    358.85 o 
   2   9  10     4928.35     5439.98    432.56 o 
   3   9  10       25.96      -26.11    121.28 o 
   4   9  10     8929.16     9514.07    539.26 o 
   5   9  10       58.01       76.49    128.72 o 
   6   9  10     2751.65     2921.13    317.17 o 
 -11  10  10      689.99      473.38    274.66 o 
 -10  10  10        5.20     -104.57    149.92 o 
  -9  10  10     1570.39     1670.49    302.02 o 
  -8  10  10     7269.18     7626.70    666.97 o 
  -7  10  10     2328.59     2703.52    361.06 o 
  -6  10  10      643.23      318.41    528.70 o 
  -5  10  10     2928.41     2975.98    368.69 o 
  -4  10  10    13093.66    12641.03   1022.70 o 
  -3  10  10     5223.51     5396.64    490.59 o 
  -2  10  10     1730.08     1689.93    291.75 o 
  -1  10  10     3490.04     3898.30    416.29 o 
   0  10  10     9988.35     9590.24    504.04 o 
   1  10  10     6785.03     7201.27    446.78 o 
   2  10  10     6409.52     6709.73    440.89 o 
   3  10  10        0.60     -109.35    109.35 o 
   4  10  10     2518.67     2931.50    315.68 o 
   5  10  10     3324.19     2997.88    320.28 o 
   6  10  10     4739.16     5432.54    463.57 o 
 -10  11  10      100.44      154.24    447.63 o 
  -9  11  10     2496.14     2584.27    371.01 o 
  -8  11  10       89.35       13.89    154.16 o 
  -7  11  10     5231.09     5465.61    898.01 o 
  -6  11  10      611.49      168.06    138.94 o 
  -5  11  10     8662.83     8885.46    649.50 o 
  -4  11  10       26.32       -0.14    141.91 o 
  -3  11  10     1159.36     1731.60    343.27 o 
  -2  11  10     1344.18     1167.29    259.29 o 
  -1  11  10     9827.91    10704.55    698.86 o 
   0  11  10       21.08       26.89     91.88 o 
   1  11  10      255.95      346.24    115.29 o 
   2  11  10     1516.63     2109.67    332.11 o 
   3  11  10    25178.84    26365.56    904.46 o 
   4  11  10     1575.05     1328.08    230.73 o 
   5  11  10      334.54      254.87    131.12 o 
  -9  12  10     2473.54     2838.89    404.71 o 
  -8  12  10     2639.25     2586.45    431.80 o 
  -7  12  10     8893.35     9668.19   1014.73 o 
  -6  12  10      780.25     1277.91    291.36 o 
  -5  12  10     3215.26     3910.79    452.19 o 
  -4  12  10     3166.20     3236.08    409.47 o 
  -3  12  10    10549.31    11711.57    756.69 o 
  -2  12  10      483.57      866.58    250.77 o 
  -1  12  10     1075.61     1027.50    183.74 o 
   0  12  10      727.05      826.61    178.81 o 
   1  12  10     7428.71     7218.73    464.57 o 
   2  12  10     1927.73     1539.35    230.24 o 
   3  12  10       23.65       51.43    130.99 o 
   4  12  10      366.61      237.96    109.88 o 
  -8  13  10       56.36      -48.02    162.93 o 
  -7  13  10     1019.36      933.05    674.56 o 
  -6  13  10     6934.04     7718.23    648.31 o 
  -5  13  10     1361.94     1212.89    287.11 o 
  -4  13  10      280.24      534.82    213.89 o 
  -3  13  10      137.76      -11.38    154.13 o 
  -2  13  10     8780.46     9620.91    713.11 o 
  -1  13  10     3113.19     2773.77    290.82 o 
   0  13  10     3221.37     3801.39    344.17 o 
   1  13  10      803.61     1106.46    216.60 o 
   2  13  10     9312.84     9342.32    554.67 o 
   3  13  10     1980.59     2093.33    277.85 o 
  -7  14  10       56.75      -79.98    172.80 o 
  -6  14  10       77.23      133.30    219.78 o 
  -5  14  10       79.45      284.01    226.03 o 
  -4  14  10    10958.95    11728.43    809.32 o 
  -3  14  10      410.75      992.45    452.61 o 
  -2  14  10     1167.36     1115.51    275.88 o 
  -1  14  10       16.44      143.60    302.72 o 
   0  14  10     9530.42    10418.90    753.90 o 
   1  14  10      491.68      233.06    125.47 o 
   2  14  10     3394.75     3113.50    337.72 o 
  -5  15  10     6843.61     7283.30    663.41 o 
  -4  15  10      659.18      925.92    263.33 o 
  -3  15  10     2042.28     2100.44    655.47 o 
  -2  15  10     1168.62      746.15    221.69 o 
  -1  15  10     7449.56     7579.67    657.35 o 
   0  15  10     3217.18     3221.15    494.71 o 
 -13   0  11     3326.60     3580.20    625.29 o 
 -11   0  11     6355.96     7172.01    484.15 o 
  -9   0  11     6160.22     7293.32    679.00 o 
  -7   0  11    21502.63    21679.37    570.42 o 
  -5   0  11      721.90      765.73    225.48 o 
  -3   0  11    31558.16    31364.96    900.57 o 
  -1   0  11     5284.59     5081.21    380.88 o 
   1   0  11    15512.40    15983.79    724.63 o 
   3   0  11     4773.97     4563.07    378.05 o 
   5   0  11    16340.31    15707.57   1213.92 o 
   7   0  11     8847.97    10024.77   1045.53 o 
 -13   1  11     3453.58     3541.76    435.57 o 
 -12   1  11      226.85       55.10    118.82 o 
 -11   1  11     1919.85     2234.62    203.66 o 
 -10   1  11     5777.38     5624.60    297.02 o 
  -9   1  11    10800.27    11000.95    407.81 o 
  -8   1  11     3418.00     3595.28    185.18 o 
  -7   1  11     1314.74     1099.32     99.78 o 
  -6   1  11     5370.15     5091.61    210.73 o 
  -5   1  11    13506.30    13634.67    404.49 o 
  -4   1  11     4844.75     4599.97    242.85 o 
  -3   1  11      104.86      232.96     65.79 o 
  -2   1  11     4136.15     4323.36    246.55 o 
  -1   1  11    19686.10    20025.61    527.76 o 
   0   1  11     9283.40     9201.89    363.52 o 
   1   1  11      113.77      228.30     92.09 o 
   2   1  11     1260.26      849.19    118.77 o 
   3   1  11     6561.77     6644.08    318.32 o 
   4   1  11     8866.63     8992.20    457.21 o 
   5   1  11     2279.22     2176.75    327.70 o 
   6   1  11       17.07       -2.86    385.14 o 
   7   1  11     1747.35     1381.09    288.53 o 
 -13   2  11      688.77      942.41    436.02 o 
 -12   2  11    11242.90    12005.92    575.91 o 
 -11   2  11      806.59     1141.42    219.12 o 
 -10   2  11     1638.36     1820.24    185.03 o 
  -9   2  11       36.88       38.02     57.45 o 
  -8   2  11    19433.65    19939.20    613.30 o 
  -7   2  11      119.72      208.87     87.49 o 
  -6   2  11     5295.15     5152.11    197.67 o 
  -5   2  11       16.71      -41.52     41.52 o 
  -4   2  11    11550.82    11235.07    336.05 o 
  -3   2  11       69.59       65.68     55.74 o 
  -2   2  11    19678.38    19084.61    508.52 o 
  -1   2  11        5.69       72.45     74.96 o 
   0   2  11     6917.19     6764.34    312.33 o 
   1   2  11      395.05      282.76     77.44 o 
   2   2  11    15476.85    14893.31    469.73 o 
   3   2  11     1300.72     1425.32    152.13 o 
   4   2  11     1198.55      911.36    165.00 o 
   5   2  11      411.86      321.81    144.63 o 
   6   2  11    15937.49    15061.91    877.89 o 
   7   2  11      650.79      535.51    228.90 o 
 -13   3  11     1377.13     1356.37    602.18 o 
 -12   3  11       91.17      229.86    132.39 o 
 -11   3  11      715.89      997.71    263.31 o 
 -10   3  11     7838.85     7766.54    544.94 o 
  -9   3  11     3494.76     2718.35    314.63 o 
  -8   3  11     3054.43     3233.04    342.41 o 
  -7   3  11     1490.34     1353.35    123.11 o 
  -6   3  11    11789.89    11687.16    427.04 o 
  -5   3  11     6898.76     6745.87    229.62 o 
  -4   3  11     7825.28     7832.64    251.86 o 
  -3   3  11     1962.25     1861.79    160.63 o 
  -2   3  11     7334.52     7952.92    329.15 o 
  -1   3  11     9778.51    10192.02    377.11 o 
   0   3  11    15431.29    14810.53    459.14 o 
   1   3  11     1273.08     1065.78    134.71 o 
   2   3  11     2510.99     2509.70    214.83 o 
   3   3  11     4105.98     4490.64    256.83 o 
   4   3  11    11969.39    12707.40    679.79 o 
   5   3  11     2055.10     2226.45    245.76 o 
   6   3  11      320.95      481.81    200.79 o 
   7   3  11     3625.06     3878.39    472.52 o 
 -13   4  11     2118.74     2329.38    578.34 o 
 -12   4  11     1481.73     1528.74    272.33 o 
 -11   4  11     9781.00    10975.47    675.83 o 
 -10   4  11       26.19      138.60    126.60 o 
  -9   4  11      388.12      223.95    146.47 o 
  -8   4  11     2201.25     2130.73    291.06 o 
  -7   4  11    15802.62    16446.95    759.98 o 
  -6   4  11      289.87      280.01    111.84 o 
  -5   4  11       12.04       10.12     39.87 o 
  -4   4  11     2274.71     2153.45    144.34 o 
  -3   4  11    19282.62    20007.16    453.46 o 
  -2   4  11      608.09      582.03     93.40 o 
  -1   4  11      228.60      313.40     79.34 o 
   0   4  11      230.24      269.06    121.88 o 
   1   4  11    25623.65    24168.41    591.12 o 
   2   4  11     2452.00     3106.96    215.54 o 
   3   4  11     3004.56     2740.00    271.12 o 
   4   4  11      743.72      607.87    132.41 o 
   5   4  11     6750.18     6495.42    422.11 o 
   6   4  11     1813.60     2090.17    344.18 o 
   7   4  11     3271.57     3199.75    429.92 o 
 -12   5  11        3.32       80.83    117.78 o 
 -11   5  11     3272.86     3472.36    601.66 o 
 -10   5  11     1184.63     1600.73    277.06 o 
  -9   5  11    13399.79    13517.13    735.33 o 
  -8   5  11       38.74     -103.70    156.86 o 
  -7   5  11      484.25      833.27    276.95 o 
  -6   5  11     3181.93     2978.67    335.05 o 
  -5   5  11    11663.84    11211.66    754.39 o 
  -4   5  11     2496.69     2458.01    149.19 o 
  -3   5  11       13.07      125.30     67.77 o 
  -2   5  11      647.68      731.95    107.41 o 
  -1   5  11    18680.50    17691.84    497.85 o 
   0   5  11     1378.01     1153.82    133.81 o 
   1   5  11     1575.16     1488.48    173.70 o 
   2   5  11      109.22      188.12     68.41 o 
   3   5  11    15180.38    14007.55    881.92 o 
   4   5  11     1675.60     1609.15    227.26 o 
   5   5  11     3451.99     3492.39    316.95 o 
   6   5  11      469.02      393.65    179.28 o 
   7   5  11     7393.00     6972.69    633.69 o 
 -12   6  11     5401.42     6092.93    544.07 o 
 -11   6  11     1168.68     1160.43    243.88 o 
 -10   6  11      858.05      875.01    207.48 o 
  -9   6  11      500.06      613.00    194.35 o 
  -8   6  11     6624.55     6462.08    514.42 o 
  -7   6  11     3367.62     4007.34    410.08 o 
  -6   6  11     4149.03     5027.95    444.66 o 
  -5   6  11       95.63       25.09    176.52 o 
  -4   6  11     6505.75     5790.55    387.77 o 
  -3   6  11     4832.38     4804.26    271.10 o 
  -2   6  11    11844.33    11203.08    385.07 o 
  -1   6  11      430.88      333.32    116.68 o 
   0   6  11     8394.96     8667.39    428.76 o 
   1   6  11     4091.47     4233.48    261.57 o 
   2   6  11     9094.54     8840.00    350.09 o 
   3   6  11       52.59       49.17    178.49 o 
   4   6  11      268.99      450.02    147.67 o 
   5   6  11     4710.04     5195.81    471.57 o 
   6   6  11     8071.63     8365.30    659.43 o 
 -12   7  11      454.75      484.01    217.16 o 
 -11   7  11       46.27      127.98    185.93 o 
 -10   7  11    10724.22    10792.50   1647.28 o 
  -9   7  11      178.69       46.13    137.21 o 
  -8   7  11     2625.45     3010.09    360.29 o 
  -7   7  11      174.50      235.05    256.93 o 
  -6   7  11     6401.99     6738.30    532.30 o 
  -5   7  11       12.04       70.96    109.27 o 
  -4   7  11     7476.23     7858.09    559.78 o 
  -3   7  11      272.87      151.93    121.15 o 
  -2   7  11     7327.24     6863.54    347.41 o 
  -1   7  11      906.60      628.30    146.02 o 
   0   7  11    13034.12    13185.29    438.48 o 
   1   7  11       63.23        2.91     65.41 o 
   2   7  11     2648.20     2884.95    281.02 o 
   3   7  11       13.37      342.42    140.86 o 
   4   7  11    16156.00    15715.37    721.94 o 
   5   7  11      332.75      252.66    121.35 o 
   6   7  11       52.59      127.39    155.69 o 
 -11   8  11     4784.17     4349.78    474.12 o 
 -10   8  11      931.41     1257.25    275.26 o 
  -9   8  11     1300.73     1328.72    259.93 o 
  -8   8  11     3360.32     3797.77    420.35 o 
  -7   8  11     6603.13     6767.47    551.00 o 
  -6   8  11     4305.32     4144.76    428.38 o 
  -5   8  11      174.51      182.62    378.65 o 
  -4   8  11     4838.91     5212.97    472.06 o 
  -3   8  11     8786.43     9227.56    490.45 o 
  -2   8  11     4352.83     4558.56    425.37 o 
  -1   8  11       14.76      117.38    146.77 o 
   0   8  11     4645.87     4099.41    300.10 o 
   1   8  11     6792.11     6374.30    358.89 o 
   2   8  11     4092.75     4232.92    340.33 o 
   3   8  11      314.01      302.86    126.90 o 
   4   8  11     1103.56     1067.35    189.65 o 
   5   8  11     5068.89     4728.62    474.62 o 
   6   8  11     3327.26     3067.35    425.79 o 
 -11   9  11     2935.39     3480.31    828.13 o 
 -10   9  11      177.68      390.65    181.57 o 
  -9   9  11     5405.31     5126.10    505.97 o 
  -8   9  11      231.22      118.20    132.35 o 
  -7   9  11     1222.71     1505.83    287.05 o 
  -6   9  11       64.65      353.37    133.22 o 
  -5   9  11    16173.06    16520.17    856.75 o 
  -4   9  11     1066.75      914.50    217.30 o 
  -3   9  11      293.93      101.45    134.07 o 
  -2   9  11        6.88       11.30    119.35 o 
  -1   9  11    14678.37    14509.04    794.27 o 
   0   9  11      158.94      222.86    259.22 o 
   1   9  11      594.31      319.95    175.69 o 
   2   9  11        1.40      180.77    143.04 o 
   3   9  11    11891.30    12215.38    614.91 o 
   4   9  11      245.54      276.92    169.95 o 
   5   9  11     3482.62     3193.32    331.62 o 
 -10  10  11      595.21      845.17    248.44 o 
  -9  10  11     1646.58     1662.83    309.71 o 
  -8  10  11     2022.78     1461.63    307.60 o 
  -7  10  11     8323.88     7682.52    615.41 o 
  -6  10  11      843.05      912.25    227.81 o 
  -5  10  11       37.55      104.17    152.41 o 
  -4  10  11      611.90      832.75    232.56 o 
  -3  10  11    13353.91    13053.67    784.55 o 
  -2  10  11     1612.70     1601.90    287.11 o 
  -1  10  11       24.65      222.68    192.57 o 
   0  10  11      366.37      339.23    153.11 o 
   1  10  11    11276.87    11245.11    942.76 o 
   2  10  11     5282.77     5400.57    534.62 o 
   3  10  11     2421.52     2576.15    292.54 o 
   4  10  11      153.39      227.35    133.14 o 
  -9  11  11      457.25      672.53    228.66 o 
  -8  11  11     1515.31     1678.31    317.15 o 
  -7  11  11        5.81      281.89    172.06 o 
  -6  11  11    13037.55    14302.47    849.54 o 
  -5  11  11     1429.75     2063.40    432.63 o 
  -4  11  11     5780.68     5705.82    539.93 o 
  -3  11  11       10.52       80.14    130.53 o 
  -2  11  11     4694.32     4629.21    486.90 o 
  -1  11  11     1585.78     1406.92    283.20 o 
   0  11  11     5167.17     4868.92    825.08 o 
   1  11  11      349.22      641.43    216.02 o 
   2  11  11     4309.89     4558.99    452.93 o 
   3  11  11      473.25      443.59    131.43 o 
   4  11  11     5388.22     5828.04    452.22 o 
  -8  12  11     9072.03    10445.07    769.20 o 
  -7  12  11     1429.66     1235.66    407.41 o 
  -6  12  11     2162.01     2638.55    385.96 o 
  -5  12  11      245.76      649.80    235.55 o 
  -4  12  11     6081.17     6565.83    585.43 o 
  -3  12  11      716.75     1066.31    263.05 o 
  -2  12  11     6911.27     7767.23    580.45 o 
  -1  12  11      137.54      427.08    201.93 o 
   0  12  11     1698.93     2338.77    384.20 o 
   1  12  11     2312.54     2289.39    368.47 o 
   2  12  11    11448.11    11962.41    629.30 o 
   3  12  11      453.07      364.32    135.72 o 
  -7  13  11      391.06      301.82    177.78 o 
  -6  13  11     2479.70     2915.52    425.13 o 
  -5  13  11     9226.63    10365.45    757.38 o 
  -4  13  11      734.28      538.04    217.90 o 
  -3  13  11       13.50       75.73    257.80 o 
  -2  13  11     2461.80     2788.57    319.98 o 
  -1  13  11    10040.41    10186.91    742.42 o 
   0  13  11     2587.18     2847.45    415.64 o 
   1  13  11     1600.58     1300.14    213.72 o 
  -5  14  11      440.64      428.78    266.06 o 
  -4  14  11      756.18      789.65    308.12 o 
  -3  14  11     9448.24    10036.83   1080.26 o 
  -2  14  11      535.07      354.49    224.71 o 
  -1  14  11      630.34      366.46    456.07 o 
   0  14  11      526.87      305.73    308.58 o 
 -12   0  12     4365.99     3634.06    625.01 o 
 -10   0  12     6235.45     6189.90    509.94 o 
  -8   0  12     3397.76     3154.83    256.30 o 
  -6   0  12    17344.25    17507.96    675.98 o 
  -4   0  12     6040.86     6116.23    418.60 o 
  -2   0  12    32157.17    31894.43    979.42 o 
   0   0  12      215.77      251.26    105.74 o 
   2   0  12    14194.75    15167.78   1156.36 o 
   4   0  12       20.52      235.18    187.36 o 
   6   0  12    12716.47    11521.24   1125.34 o 
 -12   1  12     1555.89     1617.72    380.45 o 
 -11   1  12      359.56      318.89    104.72 o 
 -10   1  12     5973.78     6240.31    324.17 o 
  -9   1  12     8236.92     7671.57    441.15 o 
  -8   1  12     7017.56     5978.18    327.80 o 
  -7   1  12       11.30       18.93     55.82 o 
  -6   1  12     5283.89     5033.05    347.57 o 
  -5   1  12     9116.47     8872.08    346.57 o 
  -4   1  12     6889.34     7110.76    318.61 o 
  -3   1  12     1198.04     1148.71    138.46 o 
  -2   1  12     1175.44     1184.05    141.62 o 
  -1   1  12     8691.68     8302.19    359.76 o 
   0   1  12     7035.69     6729.75    328.07 o 
   1   1  12     4209.58     4106.85    258.22 o 
   2   1  12      940.39     1070.76    143.41 o 
   3   1  12     4957.67     4895.60    434.55 o 
   4   1  12    10309.73    10082.50    692.13 o 
   5   1  12     5311.33     4522.85    482.54 o 
   6   1  12     1021.98     1236.79    281.01 o 
 -12   2  12      383.34      497.42    132.10 o 
 -11   2  12    10902.02    10244.85    532.59 o 
 -10   2  12       27.27       50.60     91.18 o 
  -9   2  12       14.80      -16.08    111.52 o 
  -8   2  12       35.58      -34.19     98.34 o 
  -7   2  12    18358.85    17994.12    526.73 o 
  -6   2  12     1759.72     1883.56    160.02 o 
  -5   2  12      756.78      668.05    104.73 o 
  -4   2  12      595.77      522.49     94.35 o 
  -3   2  12    21228.01    21151.38    555.07 o 
  -2   2  12      814.76      821.95    124.59 o 
  -1   2  12     7624.89     7143.77    333.16 o 
   0   2  12     2127.38     2306.60    194.75 o 
   1   2  12    13747.27    13576.50    509.47 o 
   2   2  12     1237.28     1398.63    156.93 o 
   3   2  12     6727.68     6708.68    420.29 o 
   4   2  12      261.09      534.61    288.05 o 
   5   2  12     5548.33     5801.44    545.94 o 
   6   2  12      310.85      498.48    196.45 o 
 -12   3  12      900.99     1294.75    214.15 o 
 -11   3  12       59.91       37.95    151.64 o 
 -10   3  12      839.19     1002.07    214.86 o 
  -9   3  12    10803.04    11026.43    538.61 o 
  -8   3  12     2123.64     1795.53    311.16 o 
  -7   3  12      310.90      192.57    122.67 o 
  -6   3  12      757.33      735.90     95.08 o 
  -5   3  12    11854.90    12340.85    399.24 o 
  -4   3  12     6325.42     6546.82    302.48 o 
  -3   3  12     1347.41     1215.41    137.02 o 
  -2   3  12       50.54      139.06     71.70 o 
  -1   3  12     6786.48     6903.10    326.92 o 
   0   3  12     9968.38     9161.39    381.44 o 
   1   3  12     7212.91     7231.78    339.84 o 
   2   3  12      273.72      190.92     81.02 o 
   3   3  12     5376.31     5117.77    373.86 o 
   4   3  12     2437.76     2777.02    384.96 o 
   5   3  12     7685.38     8238.95    658.14 o 
   6   3  12       26.24      430.14    212.66 o 
 -12   4  12     5397.06     6254.42    538.82 o 
 -11   4  12     1452.14     1529.27    285.10 o 
 -10   4  12     4387.98     4027.74    420.24 o 
  -9   4  12       69.27     -161.59    161.59 o 
  -8   4  12     9835.24    10727.48    645.80 o 
  -7   4  12     1648.94     1463.11    247.08 o 
  -6   4  12     8697.40     8640.49    380.52 o 
  -5   4  12      223.49      225.85     75.28 o 
  -4   4  12     2708.87     2498.88    186.71 o 
  -3   4  12     1892.14     2060.94    175.59 o 
  -2   4  12     9942.29     9611.49    379.36 o 
  -1   4  12      107.01      168.60     78.05 o 
   0   4  12      168.88      257.18     89.75 o 
   1   4  12      907.53      855.97    129.67 o 
   2   4  12    19944.90    18466.48    695.46 o 
   3   4  12      269.97      393.62    134.65 o 
   4   4  12      520.36      732.08    171.06 o 
   5   4  12      165.61      139.98    172.98 o 
   6   4  12    12905.19    13120.88   1116.82 o 
 -12   5  12     2824.54     2873.32    370.84 o 
 -11   5  12      186.99      633.38    210.21 o 
 -10   5  12     6419.75     6703.74    544.54 o 
  -9   5  12      578.61      813.69    289.80 o 
  -8   5  12     6953.44     7913.55    574.25 o 
  -7   5  12       27.98       17.86    117.09 o 
  -6   5  12     4210.95     4316.64    417.87 o 
  -5   5  12     1808.62     2014.08    222.27 o 
  -4   5  12    12557.96    12404.41    391.65 o 
  -3   5  12     2199.26     2170.55    176.88 o 
  -2   5  12     2360.98     2714.40    206.20 o 
  -1   5  12     3233.61     2849.32    213.74 o 
   0   5  12    20567.57    19562.89    552.99 o 
   1   5  12      620.73      604.70    114.36 o 
   2   5  12     1856.45     2204.74    257.33 o 
   3   5  12      861.72      905.22    266.52 o 
   4   5  12    14075.42    14070.71    637.03 o 
   5   5  12      204.90      334.96    180.11 o 
 -11   6  12     7353.22     7104.63    587.62 o 
 -10   6  12     1168.71      691.14    260.05 o 
  -9   6  12        0.91     -116.31    140.59 o 
  -8   6  12     1395.41     1036.22    228.96 o 
  -7   6  12     9025.20     9374.47    628.00 o 
  -6   6  12     1497.94     1413.07    248.83 o 
  -5   6  12      993.41     1114.91    212.96 o 
  -4   6  12     1020.22      677.50    252.76 o 
  -3   6  12     4143.87     4201.34    238.22 o 
  -2   6  12     3265.52     3382.13    226.73 o 
  -1   6  12     3846.31     3900.03    248.64 o 
   0   6  12      350.63      316.35     96.79 o 
   1   6  12     7214.39     6651.13    359.60 o 
   2   6  12     4519.69     4544.68    447.45 o 
   3   6  12     8069.89     7529.77    468.80 o 
   4   6  12       17.83      124.11    157.71 o 
   5   6  12     1925.20     1731.80    575.13 o 
 -11   7  12      148.34      -20.98    136.82 o 
 -10   7  12      192.07       39.59    131.68 o 
  -9   7  12     9385.63    10812.13    718.29 o 
  -8   7  12        7.30      216.57    212.81 o 
  -7   7  12      831.35     1305.86    283.79 o 
  -6   7  12      792.31     1258.75    267.61 o 
  -5   7  12    13096.29    13695.21    768.09 o 
  -4   7  12       34.97       90.86     98.77 o 
  -3   7  12     2964.54     3192.78    370.71 o 
  -2   7  12      168.90      229.25     84.57 o 
  -1   7  12    13911.63    13597.55    457.16 o 
   0   7  12       19.52      -59.75     77.46 o 
   1   7  12     4895.64     4713.13    360.44 o 
   2   7  12        0.89       43.76    140.26 o 
   3   7  12     9993.26     9956.05    540.62 o 
   4   7  12      589.08      908.00    180.26 o 
   5   7  12     4323.08     3587.01    444.21 o 
 -10   8  12     2997.94     3397.67    422.82 o 
  -9   8  12      114.61      235.01    154.00 o 
  -8   8  12     2165.85     1961.87    320.74 o 
  -7   8  12     6006.36     6559.48    556.71 o 
  -6   8  12     5469.39     5709.04    515.98 o 
  -5   8  12       25.49      181.56    228.74 o 
  -4   8  12     2911.93     3054.59    299.93 o 
  -3   8  12     5014.04     5383.28    479.63 o 
  -2   8  12     5021.27     4256.92    437.28 o 
  -1   8  12     2248.29     2060.38    287.59 o 
   0   8  12     1011.05      846.14    142.17 o 
   1   8  12     2380.60     3173.86    310.66 o 
   2   8  12     7000.36     6026.94    417.85 o 
   3   8  12     4614.96     4134.87    357.60 o 
   4   8  12        3.52      -24.18     98.85 o 
 -10   9  12     4922.87     6772.11    610.56 o 
  -9   9  12       21.35      119.31    178.23 o 
  -8   9  12     5124.15     5811.64    544.62 o 
  -7   9  12       56.75      321.95    226.77 o 
  -6   9  12     3677.71     4271.76    468.73 o 
  -5   9  12      238.90      221.10    168.45 o 
  -4   9  12     9797.82    10290.45    548.55 o 
  -3   9  12      855.82      812.91    208.61 o 
  -2   9  12      743.84     1055.14    251.75 o 
  -1   9  12     1389.31     1142.77    186.94 o 
   0   9  12    11136.44    11541.65   1457.08 o 
   1   9  12       17.91      211.64    332.03 o 
   2   9  12       31.51     -188.32    188.32 o 
   3   9  12      167.90        7.16    186.69 o 
  -9  10  12        5.30       70.35    147.05 o 
  -8  10  12     3118.77     3245.02    425.10 o 
  -7  10  12     3072.11     3950.05    472.00 o 
  -6  10  12     7043.50     7701.07   1093.70 o 
  -5  10  12      269.25      199.47    191.35 o 
  -4  10  12     1119.03     1233.79    278.42 o 
  -3  10  12     5036.17     5232.66    507.96 o 
  -2  10  12     7929.18     7826.74    698.83 o 
  -1  10  12     1022.85      513.69    201.18 o 
   0  10  12      188.20       77.78    162.12 o 
   1  10  12     5211.62     4928.49    504.45 o 
   2  10  12     8516.30     8216.68    661.45 o 
   3  10  12      409.89        8.58    140.25 o 
  -8  11  12      150.64      189.41    234.89 o 
  -7  11  12       53.97      103.61    155.70 o 
  -6  11  12      462.05      408.43    191.09 o 
  -5  11  12    12834.23    14607.61    883.01 o 
  -4  11  12     1543.85     1886.54    316.60 o 
  -3  11  12      375.12      433.38    194.12 o 
  -2  11  12       36.19      257.53    145.96 o 
  -1  11  12     3957.53     4552.24    750.83 o 
   0  11  12     1079.28     1026.31    263.69 o 
   1  11  12     6497.58     5408.53    816.17 o 
   2  11  12        0.49      486.47    206.93 o 
  -7  12  12     9244.35    10100.24    770.50 o 
  -6  12  12     1637.50     2395.43    708.98 o 
  -5  12  12     1744.85     1478.91    311.55 o 
  -4  12  12      466.92      528.91    437.57 o 
  -3  12  12     8889.12     9337.55    570.96 o 
  -2  12  12      809.08      885.49    241.90 o 
  -1  12  12     2871.22     2795.87    399.96 o 
   0  12  12      116.51      431.65    187.68 o 
  -4  13  12     6696.11     7676.05    794.90 o 
  -3  13  12      297.45      246.55    203.63 o 
  -2  13  12      342.47      260.93    227.00 o 
 -11   0  13     8780.36     9230.75    996.10 o 
  -9   0  13      882.18      631.92    300.09 o 
  -7   0  13    12953.25    12416.32    587.93 o 
  -5   0  13     3428.60     3634.61    336.49 o 
  -3   0  13    11369.08    11147.77    669.42 o 
  -1   0  13     6596.03     6754.40    486.55 o 
   1   0  13     2617.99     3172.74    342.99 o 
   3   0  13    14320.90    13962.08   1142.03 o 
   5   0  13      554.85      122.92    193.84 o 
 -11   1  13      130.02      107.92    162.17 o 
 -10   1  13      389.94      -22.81    135.51 o 
  -9   1  13     5970.35     5630.73    389.78 o 
  -8   1  13     6017.97     6185.22    536.46 o 
  -7   1  13     3225.23     3546.37    284.46 o 
  -6   1  13       11.98       75.54     63.81 o 
  -5   1  13     7318.88     7511.78    336.21 o 
  -4   1  13     6503.64     6489.00    321.01 o 
  -3   1  13     5715.42     6097.37    316.74 o 
  -2   1  13      138.03       69.83     69.96 o 
  -1   1  13     7933.82     8018.50    370.96 o 
   0   1  13     3177.11     2693.14    222.06 o 
   1   1  13     4266.69     4252.04    338.90 o 
   2   1  13      578.58      665.54    153.15 o 
   3   1  13     2214.31     2538.66    356.81 o 
   4   1  13     2489.98     2774.68    383.82 o 
   5   1  13     6743.30     7402.68   1576.54 o 
 -11   2  13      705.48     1002.35    186.17 o 
 -10   2  13    10741.94    11945.12    579.94 o 
  -9   2  13      469.46      121.39    110.90 o 
  -8   2  13     1491.94     1417.51    268.22 o 
  -7   2  13      312.19      200.65    125.54 o 
  -6   2  13    14586.19    14374.61    574.02 o 
  -5   2  13      300.27      436.85     97.99 o 
  -4   2  13       50.86      176.23     79.64 o 
  -3   2  13      537.20      482.79    142.19 o 
  -2   2  13    16712.94    16182.46    518.32 o 
  -1   2  13      274.31      273.27     73.65 o 
   0   2  13      258.66      411.12    102.48 o 
   1   2  13      632.44      693.14    182.16 o 
   2   2  13     8510.21     8325.28    469.49 o 
   3   2  13      181.03      179.43    128.71 o 
   4   2  13     2763.54     3051.47    404.69 o 
 -11   3  13       52.71      -34.49    103.95 o 
 -10   3  13     2251.87     2279.01    269.93 o 
  -9   3  13     3564.79     3781.15    334.04 o 
  -8   3  13     7783.01     7788.89    374.57 o 
  -7   3  13       38.26      -36.72     76.90 o 
  -6   3  13      448.66      578.88    136.08 o 
  -5   3  13     1130.61     1011.52    197.71 o 
  -4   3  13    14654.73    14790.47    474.73 o 
  -3   3  13     1432.37     1625.95    222.94 o 
  -2   3  13      140.80      218.10     85.43 o 
  -1   3  13      704.42      463.56    100.22 o 
   0   3  13    13060.89    13217.28    475.44 o 
   1   3  13     3290.60     2756.82    221.82 o 
   2   3  13      849.28      879.36    165.82 o 
   3   3  13      246.46      162.50     98.84 o 
   4   3  13    10858.19    11943.79    777.70 o 
 -11   4  13     5476.64     5257.90    413.02 o 
 -10   4  13     1132.52     1233.53    209.88 o 
  -9   4  13     1703.32     2243.55    265.04 o 
  -8   4  13      399.31      556.10    155.69 o 
  -7   4  13     6552.55     6508.02    482.52 o 
  -6   4  13     1905.43     1776.05    212.95 o 
  -5   4  13     5137.12     5825.88    374.15 o 
  -4   4  13      784.67      811.80    161.41 o 
  -3   4  13     5144.16     5033.32    282.58 o 
  -2   4  13     4285.10     4300.28    266.24 o 
  -1   4  13    10021.41    10325.24    418.22 o 
   0   4  13      261.47      339.71     98.23 o 
   1   4  13     2866.72     2870.90    281.07 o 
   2   4  13     2862.75     3224.11    306.99 o 
   3   4  13     8311.93     7686.89    708.18 o 
   4   4  13      939.61     1103.00    258.04 o 
 -11   5  13     1121.76     1302.78    269.03 o 
 -10   5  13      267.11      702.68    225.85 o 
  -9   5  13    10729.31    12074.25   1545.52 o 
  -8   5  13     1688.34     2024.34    316.24 o 
  -7   5  13     3155.33     3359.60    271.22 o 
  -6   5  13      930.72      916.20    207.37 o 
  -5   5  13     7673.89     6721.16    412.52 o 
  -4   5  13     1019.71      852.27    187.92 o 
  -3   5  13     7987.57     7725.77    343.18 o 
  -2   5  13      179.39      197.24     86.86 o 
  -1   5  13     2787.96     2819.17    224.45 o 
   0   5  13      874.93      989.02    145.79 o 
   1   5  13    11834.54    11527.26    560.83 o 
   2   5  13      215.38      210.03    114.38 o 
   3   5  13     1258.98     1141.41    197.29 o 
   4   5  13     1452.60     1326.08    276.39 o 
 -10   6  13     3027.91     2888.30    386.89 o 
  -9   6  13      182.90      138.71    143.28 o 
  -8   6  13     1255.36     1621.27    281.75 o 
  -7   6  13     1966.42     1947.84    311.75 o 
  -6   6  13     8756.16     9084.54    492.24 o 
  -5   6  13     1367.29     1248.12    190.54 o 
  -4   6  13      388.53      453.44    119.26 o 
  -3   6  13     2960.79     2680.11    263.24 o 
  -2   6  13    12517.57    12239.52    441.25 o 
  -1   6  13     3304.19     3265.32    237.75 o 
   0   6  13       49.85       72.21     76.08 o 
   1   6  13     1701.37     2087.69    251.14 o 
   2   6  13    11544.88    11084.69    571.94 o 
   3   6  13     4373.47     3794.39    353.10 o 
 -10   7  13     1271.36     1266.26    285.48 o 
  -9   7  13        5.00       85.95    209.90 o 
  -8   7  13     8868.86     8674.98    650.31 o 
  -7   7  13       92.88      106.81    287.94 o 
  -6   7  13     1270.86     1371.29    204.89 o 
  -5   7  13        6.15       22.16    100.70 o 
  -4   7  13    12945.75    12836.90    588.56 o 
  -3   7  13      255.45      111.66    145.78 o 
  -2   7  13       54.25       46.27     98.20 o 
  -1   7  13        8.51      143.80     94.38 o 
   0   7  13    10939.21     9608.61    503.81 o 
   1   7  13        8.17        7.38    110.99 o 
   2   7  13     4259.04     3153.11    596.96 o 
   3   7  13        4.26       97.98    125.41 o 
  -9   8  13     1230.49     1568.78    309.10 o 
  -8   8  13       32.65      -22.06    141.46 o 
  -7   8  13     6666.31     7643.98    620.97 o 
  -6   8  13     6977.44     6842.21    587.52 o 
  -5   8  13     3613.74     3882.62    345.25 o 
  -4   8  13      128.13      188.81    201.43 o 
  -3   8  13     4679.73     4664.76    361.77 o 
  -2   8  13     5294.61     5630.18    391.69 o 
  -1   8  13     3482.10     3349.81    302.07 o 
   0   8  13      885.92      943.61    244.80 o 
   1   8  13     1817.70     1869.39    239.99 o 
   2   8  13     5695.08     5322.15    413.34 o 
  -8   9  13      143.39       94.09    168.09 o 
  -7   9  13     1874.86     2592.14    426.93 o 
  -6   9  13        0.82       31.64    138.56 o 
  -5   9  13    10127.99    10795.51    587.53 o 
  -4   9  13      212.56      127.56    124.13 o 
  -3   9  13     4284.32     4507.76    474.30 o 
  -2   9  13      356.19      466.93    142.68 o 
  -1   9  13     5577.70     5893.67    552.93 o 
   0   9  13       38.48       44.44    171.85 o 
   1   9  13    12307.87    13961.41    856.47 o 
  -7  10  13     5718.97     6420.46    606.97 o 
  -6  10  13     3300.27     3194.68    599.04 o 
  -5  10  13     3334.29     3164.78    326.41 o 
  -4  10  13        2.38      -90.97    142.07 o 
  -3  10  13     4308.00     4387.88    653.77 o 
  -2  10  13     2396.93     2315.31    677.05 o 
  -1  10  13     4228.46     4635.02    500.95 o 
   0  10  13      392.66      433.06    181.55 o 
  -6  11  13       19.98     -149.82    199.17 o 
  -5  11  13      269.28      151.07    183.43 o 
  -4  11  13    12928.86    14355.44    873.24 o 
  -3  11  13      172.91      -76.37    164.84 o 
  -2  11  13        2.79      436.48    369.69 o 
  -1  11  13       47.65      273.46    274.89 o 
 -10   0  14     8973.88    10037.88   1046.15 o 
  -8   0  14     1077.45     1376.61    401.13 o 
  -6   0  14     6399.67     6528.89    770.95 o 
  -4   0  14     2401.67     2374.38    386.99 o 
  -2   0  14    12544.83    11071.92    634.60 o 
   0   0  14     3641.30     3680.73    387.37 o 
   2   0  14     7083.95     6294.83    776.12 o 
 -10   1  14       88.53      188.46    290.97 o 
  -9   1  14     2595.09     2965.50    431.43 o 
  -8   1  14     8630.57     8691.46    653.64 o 
  -7   1  14     1380.34      998.64    250.56 o 
  -6   1  14       63.73       58.74     89.20 o 
  -5   1  14     2753.39     3238.13    234.93 o 
  -4   1  14     9202.41     8825.24    389.07 o 
  -3   1  14     5416.32     5210.98    306.24 o 
  -2   1  14      612.93      733.19    133.30 o 
  -1   1  14     1112.00     1324.98    169.46 o 
   0   1  14     4762.95     4323.27    285.43 o 
   1   1  14     4552.43     5058.75    374.80 o 
   2   1  14      849.27      817.06    215.63 o 
   3   1  14       16.78     -146.23    147.69 o 
 -10   2  14       26.84      384.06    159.46 o 
  -9   2  14     4443.16     4993.08    638.64 o 
  -8   2  14        1.08      274.42    131.03 o 
  -7   2  14     5189.14     5242.95    365.15 o 
  -6   2  14      461.11      498.14    135.33 o 
  -5   2  14     6492.32     6604.90    406.32 o 
  -4   2  14      416.84      325.93     90.19 o 
  -3   2  14     2615.81     2717.73    227.32 o 
  -2   2  14     1153.81     1029.19    142.49 o 
  -1   2  14    15299.35    15584.46    533.75 o 
   0   2  14     1480.17     1065.06    149.44 o 
   1   2  14     1390.53     1455.08    221.54 o 
   2   2  14     1718.65     1777.13    302.40 o 
   3   2  14     9774.44     9697.92    703.35 o 
 -10   3  14        1.14       67.22    107.13 o 
  -9   3  14     3999.51     3730.88    342.65 o 
  -8   3  14     1365.17     1189.41    269.67 o 
  -7   3  14     6692.82     7327.87    433.82 o 
  -6   3  14      117.85        2.84    122.23 o 
  -5   3  14     1166.21      868.59    220.75 o 
  -4   3  14     1151.28      888.41    228.48 o 
  -3   3  14     8726.29     8617.08    388.53 o 
  -2   3  14      873.41      727.72    127.37 o 
  -1   3  14      464.67      410.45    104.91 o 
   0   3  14     2961.80     2771.76    229.86 o 
   1   3  14     7036.05     6617.25    435.32 o 
   2   3  14      428.38      538.90    159.29 o 
  -9   4  14      999.96     1027.64    188.80 o 
  -8   4  14      233.86      266.53     99.90 o 
  -7   4  14      179.95      144.65    124.25 o 
  -6   4  14    12529.11    12838.90    585.13 o 
  -5   4  14     2266.89     2345.91    260.83 o 
  -4   4  14      556.07      317.59    119.76 o 
  -3   4  14      129.91      131.58    114.23 o 
  -2   4  14    11223.08    11542.75    453.39 o 
  -1   4  14     2862.09     2810.70    293.66 o 
   0   4  14     1261.11     1121.83    267.74 o 
   1   4  14       82.73       89.10    124.66 o 
   2   4  14     3621.17     3765.92    344.97 o 
  -9   5  14      350.37       57.18    115.63 o 
  -8   5  14     8328.86     8452.63    424.07 o 
  -7   5  14      594.97      614.79    151.75 o 
  -6   5  14      389.53      513.87    221.55 o 
  -5   5  14       41.98       -2.18    106.68 o 
  -4   5  14    11302.95    10855.49    540.42 o 
  -3   5  14      316.96      -86.64    126.30 o 
  -2   5  14     3727.20     3446.53    309.00 o 
  -1   5  14      131.29       76.42     87.98 o 
   0   5  14    11852.09    11638.22    568.08 o 
   1   5  14     1189.15     1640.66    330.15 o 
   2   5  14     5566.34     4863.87    388.18 o 
  -9   6  14     2524.15     2243.13    354.19 o 
  -8   6  14       86.97      -30.49     92.40 o 
  -7   6  14     3296.58     2949.85    263.08 o 
  -6   6  14     2497.57     2631.51    281.29 o 
  -5   6  14     6172.58     6358.80    423.23 o 
  -4   6  14      435.45      589.38    156.40 o 
  -3   6  14      398.68      332.00    137.10 o 
  -2   6  14     2402.75     2353.27    260.46 o 
  -1   6  14     4711.85     4338.08    458.63 o 
   0   6  14     2176.22     2253.34    258.54 o 
   1   6  14       30.44      416.20    128.30 o 
  -8   7  14      188.08      133.92    160.68 o 
  -7   7  14     5788.24     6260.39    440.71 o 
  -6   7  14       31.82      100.49    129.43 o 
  -5   7  14     3057.70     3086.39    304.46 o 
  -4   7  14      353.28      362.55    117.09 o 
  -3   7  14    10985.88    10999.04    875.40 o 
  -2   7  14       22.90      -78.02    131.95 o 
  -1   7  14      273.80      534.62    222.31 o 
   0   7  14      391.72      285.50    163.88 o 
   1   7  14    13560.17    13703.97    923.80 o 
  -7   8  14     2522.50     2567.63    299.28 o 
  -6   8  14     6757.71     7470.03    491.46 o 
  -5   8  14     4035.09     4057.16    354.03 o 
  -4   8  14      893.97      930.61    181.81 o 
  -3   8  14     3054.98     3143.44    308.90 o 
  -2   8  14     5386.26     5459.61    536.04 o 
  -1   8  14     3501.98     3845.59    450.87 o 
   0   8  14     1823.91     1713.93    331.96 o 
  -6   9  14      817.08     1068.19    205.80 o 
  -5   9  14       13.68     -108.73    250.96 o 
  -4   9  14     9163.60     9224.80    536.26 o 
  -3   9  14       18.19      -53.61    105.20 o 
  -2   9  14     2275.70     2097.11    728.83 o 
  -7   0  15     1085.82     1566.42    424.92 o 
  -5   0  15     7708.24     7254.51    821.14 o 
  -3   0  15      578.47      453.93    143.87 o 
  -1   0  15    13712.73    13520.74    733.96 o 
   1   0  15      903.35     1136.71    355.54 o 
  -8   1  15     2056.82     2100.99    358.82 o 
  -7   1  15     4130.35     4299.94    470.31 o 
  -6   1  15     1317.23     1629.23    689.75 o 
  -5   1  15      121.50       87.56    134.90 o 
  -4   1  15     1432.19      898.66    170.43 o 
  -3   1  15     6910.90     7002.63    368.79 o 
  -2   1  15     2730.93     2455.63    223.56 o 
  -1   1  15      470.60      368.53    109.86 o 
   0   1  15     1640.68     1450.18    207.68 o 
  -8   2  15     1956.09     1995.25    357.40 o 
  -7   2  15       70.61      -64.89    149.17 o 
  -6   2  15     5318.73     5864.85    822.88 o 
  -5   2  15      786.08     1066.89    179.45 o 
  -4   2  15     3774.06     3341.77    304.13 o 
  -3   2  15       95.54      100.29    111.44 o 
  -2   2  15     5204.52     4455.34    373.97 o 
  -1   2  15       21.85       44.06     92.31 o 
   0   2  15     6760.79     6300.29    423.26 o 
  -8   3  15     5335.64     6568.84    590.76 o 
  -7   3  15     1964.12     1822.38    318.38 o 
  -6   3  15     1671.03     1818.81    230.34 o 
  -5   3  15      300.95       15.44    128.08 o 
  -4   3  15     5051.04     5562.06    396.63 o 
  -3   3  15     2006.09     2298.06    260.31 o 
  -2   3  15     7065.61     6224.67    415.81 o 
  -1   3  15      152.53      284.55    125.51 o 
   0   3  15     3518.28     3807.54    350.85 o 
  -7   4  15      804.23     1077.86    270.49 o 
  -6   4  15     2404.93     1879.02    239.29 o 
  -5   4  15     7975.47     8019.52    481.32 o 
  -4   4  15      510.54      206.24    102.05 o 
  -3   4  15      176.06      300.48    115.46 o 
  -2   4  15      650.63      687.91    157.53 o 
  -1   4  15     8019.98     7369.25    592.98 o 
   0   4  15     1425.73     1103.26    190.83 o 
  -7   5  15     7985.85     8492.11    649.47 o 
  -6   5  15      311.75      117.08    187.80 o 
  -5   5  15      275.08      154.00    129.60 o 
  -4   5  15      979.24     1056.67    199.60 o 
  -3   5  15     8907.73     7736.65    586.05 o 
  -2   5  15       47.70       34.92     99.81 o 
  -1   5  15      334.99      550.90    523.15 o 
  -6   6  15     5277.96     5078.33    399.05 o 
  -5   6  15     2571.28     2739.12    287.48 o 
  -4   6  15     4256.14     4976.20    754.66 o 
  -3   6  15       26.69       19.27    171.54 o 
  -2   6  15     3281.24     2948.01    394.38 o 
                                                 
